# Supplementary material for: Tryptophan–Kynurenine Pathway Metabolites in Women Undergoing Caesarean Delivery
Source: Life (Basel). 2026 Jul 14;16(7):1166. doi: 10.3390/life16071166 (PMC13412277; doi:10.3390/life16071166)
Supplement: Supplementary file 1 [file life-16-01166-s001.zip]

Archive with 1 entries (1 files):
- life-4381910-supplementary.xlsx
