# Supplementary material for: Tryptophan–Kynurenine Pathway Metabolites in Women Undergoing Caesarean Delivery
Source: Life (Basel). 2026 Jul 14;16(7):1166. doi: 10.3390/life16071166 (PMC13412277; doi:10.3390/life16071166)
Supplement: Supplementary file 1 [file life-16-01166-s001.zip › life-4381910-supplementary.xlsx]

## Sheet: Arkusz1
Variable	Test U Manna-Whitneya (Trp-cc.sta) Względem zmiennej: wieloródka Zaznaczone wyniki są istotne z p <.05000 Warunek uwzględniania: "Oznaczenia MP"=1											Variable	wieloródka=0 Statystyki opisowe (Trp-cc.sta) Warunek uwzględniania: "Oznaczenia MP"=1										Variable	wieloródka=1 Statystyki opisowe (Trp-cc.sta) Warunek uwzględniania: "Oznaczenia MP"=1
	Sum.rang	Sum.rang	U	Z	p	Z	p	N ważn.	N ważn.	2*1str.			n	avg	Mediana	Minimum	Maksimum	Lower	Upper	Quartile	Std Dev			n	avg	Mediana	Minimum	Maksimum	Lower	Upper	Quartile	Std Dev
data_por	1108	1593	558	0.816812	0.414037	0.816919	0.413975	28	45	0.419732		data_por	28	43802.8	43781.5	43304	44110	43704	43945.5	241.5	200.376		data_por	45	43720.8	43773	41171	44123	43710	43833	123	411.886
Hbd	1230.5	1470.5	435.5	2.20653	0.0273479	2.21828	0.0265366	28	45	0.0266853		Hbd	28	39.2551	39.1429	37.7143	41	38.6429	39.7857	1.14286	0.895405		Hbd	45	38.6667	38.8571	36.1429	40.2857	38.2857	39.1429	0.857143	0.944666
HEIGHT	1083	1618	583	0.533197	0.593898	0.535352	0.592407	28	45	0.600056		HEIGHT	28	1.67536	1.665	1.57	1.8	1.63	1.72	0.09	0.0585935		HEIGHT	45	1.67222	1.65	1.57	1.88	1.63	1.7	0.07	0.0666022
WEIGHT before	972	1729	566	-0.726055	0.467806	-0.726201	0.467716	28	45	0.473753		WEIGHT before	28	77.2393	74.5	53	129	60.95	88.45	27.5	20.3547		WEIGHT before	45	80.4156	76.3	47	125.5	64.5	95	30.5	21.1841
BMI before	969.5	1731.5	563.5	-0.754416	0.4506	-0.754422	0.450596	28	45	0.453066		BMI before	28	27.4485	25.4356	19.0311	42.608	22.5194	31.6984	9.17898	6.74423		BMI before	45	28.6391	27.4811	18.3594	47.8205	23.2708	33.218	9.94717	7.0607
BMI after	995	1706	589	-0.465129	0.641839	-0.465133	0.641837	28	45	0.64796		BMI after	28	32.2915	29.7525	24.2748	45.7317	27.2837	36.2975	9.01381	6.14517		BMI after	45	33.0762	33.126	23.1405	53.7266	27.8132	37.6953	9.8821	6.67509
WEIGHT after	989.5	1711.5	583.5	-0.527524	0.59783	-0.527577	0.597793	28	45	0.600056		WEIGHT after	28	90.8893	87.3	67.7	138	75.7	101.5	25.8	19.3204		WEIGHT after	45	92.7578	94	60	141	74.8	105	30.2	20.3027
Weight now	1199.5	1501.5	466.5	1.85484	0.0636195	1.85526	0.0635602	28	45	0.0633521		Weight now	28	3611.79	3660	2570	4430	3285	3940	655	447.413		Weight now	45	3418.67	3410	2530	4520	3130	3700	570	431.533
Apgar1	905.5	1795.5	499.5	-1.48047	0.138748	-1.89181	0.0585168	28	45	0.139473		Apgar1	28	9.32143	10	6	10	9	10	1	1.05597		Apgar1	45	9.73333	10	8	10	10	10	0	0.579969
Apgar3	935	1766	529	-1.14581	0.251877	-1.67238	0.0944504	28	45	0.256053		Apgar3	28	9.60714	10	8	10	9	10	1	0.685257		Apgar3	45	9.84444	10	8	10	10	10	0	0.424026
Apgar5	924	1777	518	-1.2706	0.203873	-2.13125	0.0330694	28	45	0.207335		Apgar5	28	9.75	10	9	10	9.5	10	0.5	0.440959		Apgar5	45	9.91111	10	8	10	10	10	0	0.358166
How many cc's	523.5	2177.5	117.5	-5.81411	6.10144e-09	-6.47391	9.56341e-11	28	45	1.52474e-10		How many cc's	28	0.0357143	0	0	1	0	0	0	0.188982		How many cc's	45	1.02222	1	0	3	1	1	0	0.656744
QUIN_M	1089	1612	577	0.601264	0.547664	0.601273	0.547658	28	45	0.553802		QUIN_M	28	49.5769	45.095	22.43	91.47	40.6636	61.87	21.2064	17.3536		QUIN_M	45	46.7755	44.4474	12.0838	74.12	38.25	56.5228	18.2728	13.7539
TRP_M	1163	1538	503	1.44077	0.149652	1.44077	0.149652	28	45	0.152134		TRP_M	28	5763.5	5586.66	2955.5	9007.02	4877.51	6766.59	1889.08	1420.97		TRP_M	45	5315.23	5166.3	2126.35	9387.39	4510.55	6255.43	1744.88	1371.17
KYNA_M	1085	1616	581	0.555886	0.578289	0.555899	0.578281	28	45	0.584447		KYNA_M	28	4.36116	4.29281	1.7	8.09	3.56	5.085	1.525	1.52919		KYNA_M	45	4.21133	3.87	1.8	8.82	3.33	4.88	1.55	1.48183
KYN_M	1025	1676	619	-0.124791	0.900689	-0.124791	0.900689	28	45	0.905809		KYN_M	28	275.254	262.965	123.3	578.32	219.289	321.165	101.876	96.856		KYN_M	45	291.595	254.07	83.08	581.068	207.47	345.01	137.54	121.364
QUIN_P	1083	1618	583	0.533197	0.593898	0.533197	0.593898	28	45	0.600056		QUIN_P	28	133.93	122.63	91.68	208.3	114.43	144.35	29.92	29.5882		QUIN_P	45	128.044	128.89	15.397	232.52	110.25	140.359	30.1087	32.2952
TRP_P	1112	1589	554	0.86219	0.388584	0.86219	0.388584	28	45	0.39412		TRP_P	28	12033.3	11505	5528	19219.7	10894.3	13922.4	3028.02	2864.9		TRP_P	45	11555	11846.3	7757.55	15792.6	10177.3	12746.2	2568.91	1883.89
KYNA_P	1095.5	1605.5	570.5	0.675004	0.499674	0.675009	0.49967	28	45	0.502115		KYNA_P	28	64.1857	63.185	20.46	94.42	54.605	76.3745	21.7695	17.4455		KYNA_P	45	62.84	60.34	33.23	109.71	50.85	76.5625	25.7125	16.1304
KYN_P	965	1736	559	-0.805467	0.420551	-0.805467	0.420551	28	45	0.426283		KYN_P	28	1017.61	985.41	316.01	1827	918.71	1070.19	151.485	273.62		KYN_P	45	1029.71	1027.2	594.76	1511.4	926.81	1186.27	259.46	220.708
Age	741	1960	335	-3.34666	0.000818011	-3.34669	0.000817935	28	45	0.000654252		Age	28	29.7979	30.2752	21.64	40.4983	26.2861	32.8077	6.52156	4.5301		Age	45	33.2264	33.681	23.885	42.089	31.4114	35.0062	3.5948	3.79834
Variable	Test U Manna-Whitneya (Trp-cc.sta) Względem zmiennej: Niedowaga przed Zaznaczone wyniki są istotne z p <.05000 Warunek uwzględniania: "Oznaczenia MP"=1											Variable	Niedowaga przed=0 Statystyki opisowe (Trp-cc.sta) Warunek uwzględniania: "Oznaczenia MP"=1										Variable	Niedowaga przed=1 Statystyki opisowe (Trp-cc.sta) Warunek uwzględniania: "Oznaczenia MP"=1
	Sum.rang	Sum.rang	U	Z	p	Z	p	N ważn.	N ważn.	2*1str.			n	avg	Mediana	Minimum	Maksimum	Lower	Upper	Quartile	Std Dev			n	avg	Mediana	Minimum	Maksimum	Lower	Upper	Quartile	Std Dev
data_por	2619.5	81.5	63.5	-0.25345	0.799921	-0.253483	0.799895	71	2	0.803653		data_por	71	43751.2	43775	41171	44123	43697	43861	164	351.768		data_por	2	43788	43788	43773	43803	43773	43803	30	21.2132
Hbd	2647	54	51	0.675866	0.499126	0.679465	0.496843	71	2	0.534247		Hbd	71	38.8994	39	36.1429	41	38.5714	39.5714	1	0.974723		Hbd	2	38.6429	38.6429	38.2857	39	38.2857	39	0.714286	0.505076
HEIGHT	2683	18	15	1.89242	0.0584353	1.90008	0.0574241	71	2	0.0547945		HEIGHT	71	1.67549	1.67	1.57	1.88	1.63	1.72	0.09	0.062901		HEIGHT	2	1.6	1.6	1.6	1.6	1.6	1.6	0	0
WEIGHT before	2698	3	0	2.39932	0.0164259	2.39981	0.0164043	71	2	0.000761035		WEIGHT before	71	80.0831	75	50.3	129	64.5	94.5	30	20.3791		WEIGHT before	2	47.75	47.75	47	48.5	47	48.5	1.5	1.06066
BMI before	2698	3	0	2.39932	0.0164259	2.39934	0.0164251	71	2	0.000761035		BMI before	71	28.4509	27.3216	19.0311	47.8205	23.1481	32.7694	9.62125	6.82346		BMI before	2	18.6523	18.6523	18.3594	18.9453	18.3594	18.9453	0.585938	0.41432
BMI after	2696	5	2	2.33174	0.0197151	2.33176	0.0197142	71	2	0.00304414		BMI after	71	33.0328	32.3232	23.1405	53.7266	27.8132	37.5203	9.70707	6.34573		BMI after	2	23.6328	23.6328	23.4375	23.8281	23.4375	23.8281	0.390625	0.276214
WEIGHT after	2698	3	0	2.39932	0.0164259	2.39956	0.0164151	71	2	0.000761035		WEIGHT after	71	92.9296	91.5	62	141	76	105	29	19.3573		WEIGHT after	2	60.5	60.5	60	61	60	61	1	0.707107
Weight now	2684	17	14	1.92622	0.054078	1.92665	0.0540243	71	2	0.0487062		Weight now	71	3511.41	3500	2570	4520	3230	3750	520	433.574		Weight now	2	2830	2830	2530	3130	2530	3130	600	424.264
Apgar1	2639.5	61.5	58.5	0.422416	0.672722	0.539782	0.589347	71	2	0.684932		Apgar1	71	9.57746	10	6	10	9	10	1	0.822226		Apgar1	2	9.5	9.5	9	10	9	10	1	0.707107
Apgar3	2613	88	57	-0.473106	0.636138	-0.69053	0.489861	71	2	0.6621		Apgar3	71	9.74648	10	8	10	10	10	0	0.553387		Apgar3	2	10	10	10	10	10	10	0	0
Apgar5	2617	84	61	-0.337933	0.735414	-0.566836	0.570826	71	2	0.754947		Apgar5	71	9.84507	10	8	10	10	10	0	0.401707		Apgar5	2	10	10	10	10	10	10	0	0
How many cc's	2599	102	43	-0.946212	0.344041	-1.05359	0.292071	71	2	0.385084		How many cc's	71	0.633803	1	0	3	0	1	1	0.721891		How many cc's	2	1	1	1	1	1	1	0	0
QUIN_M	2636	65	62	0.30414	0.761022	0.304144	0.761018	71	2	0.7793		QUIN_M	71	48.0804	44.9	22.43	91.47	38.77	56.59	17.82	14.6044		QUIN_M	2	39.6719	39.6719	12.0838	67.26	12.0838	67.26	55.1762	39.0155
TRP_M	2604	97	48	-0.777246	0.437014	-0.777246	0.437014	71	2	0.475647		TRP_M	71	5475.12	5335.8	2126.35	9387.39	4523.66	6453.03	1929.37	1414.73		TRP_M	2	5914.94	5914.94	5574.45	6255.43	5574.45	6255.43	680.98	481.526
KYNA_M	2675	26	23	1.62208	0.104788	1.62212	0.10478	71	2	0.118721		KYNA_M	71	4.30575	4.05399	1.7	8.82	3.48	5.09	1.61	1.49345		KYNA_M	2	2.95694	2.95694	2.47	3.44388	2.47	3.44388	0.973878	0.688635
KYN_M	2608	93	52	-0.642073	0.520826	-0.642073	0.520826	71	2	0.554795		KYN_M	71	284.478	254.12	83.08	581.068	207.47	340.52	133.05	112.915		KYN_M	2	315.484	315.484	239.22	391.748	239.22	391.748	152.528	107.853
QUIN_P	2635	66	63	0.270346	0.786894	0.270346	0.786894	71	2	0.803653		QUIN_P	71	130.497	125.71	15.397	232.52	112.35	143.13	30.78	31.4982		QUIN_P	2	123.359	123.359	106.36	140.359	106.36	140.359	33.9987	24.0407
TRP_P	2607	94	51	-0.675866	0.499126	-0.675866	0.499126	71	2	0.534247		TRP_P	71	11699.2	11605.8	5528	19219.7	10177.3	13008.2	2830.87	2278.96		TRP_P	2	13131	13131	10469.3	15792.6	10469.3	15792.6	5323.31	3764.15
KYNA_P	2684	17	14	1.92622	0.054078	1.92623	0.0540762	71	2	0.0487062		KYNA_P	71	63.9803	62.53	20.46	109.71	52.8125	76.9	24.0875	16.2833		KYNA_P	2	41.196	41.196	33.23	49.162	33.23	49.162	15.932	11.2656
KYN_P	2621	80	65	-0.20276	0.839323	-0.20276	0.839323	71	2	0.853881		KYN_P	71	1022.44	997.83	316.01	1827	923.4	1137	213.6	236.341		KYN_P	2	1118.22	1118.22	772.21	1464.22	772.21	1464.22	692.01	489.325
Age	2602	99	46	-0.844832	0.398205	-0.844839	0.398201	71	2	0.438356		Age	71	31.8491	32.3176	21.64	42.089	28.4134	34.5024	6.08898	4.42443		Age	2	34.1205	34.1205	31.7262	36.5147	31.7262	36.5147	4.7885	3.38598
Variable	Test U Manna-Whitneya (Trp-cc.sta) Względem zmiennej: Nadwaga przed Zaznaczone wyniki są istotne z p <.05000 Warunek uwzględniania: "Oznaczenia MP"=1											Variable	Nadwaga przed=0 Statystyki opisowe (Trp-cc.sta) Warunek uwzględniania: "Oznaczenia MP"=1										Variable	Nadwaga przed=1 Statystyki opisowe (Trp-cc.sta) Warunek uwzględniania: "Oznaczenia MP"=1
	Sum.rang	Sum.rang	U	Z	p	Z	p	N ważn.	N ważn.	2*1str.			n	avg	Mediana	Minimum	Maksimum	Lower	Upper	Quartile	Std Dev			n	avg	Mediana	Minimum	Maksimum	Lower	Upper	Quartile	Std Dev
data_por	2207	494	358	1.30678	0.191287	1.30695	0.191229	57	16	0.195562		data_por	57	43756.5	43779	41171	44123	43754	43861	107	381.945		data_por	16	43737.2	43757	43432	44063	43608	43804.5	196.5	180.904
Hbd	2032	669	379	-1.02676	0.304535	-1.03223	0.301967	57	16	0.310906		Hbd	57	38.8346	39	36.1429	41	38.2857	39.1429	0.857143	1.04064		Hbd	16	39.0982	39.1429	38.1429	40.1429	38.7143	39.5714	0.857143	0.598681
HEIGHT	2111	590	454	0.026669	0.978724	0.0267769	0.978638	57	16	0.984202		HEIGHT	57	1.67333	1.65	1.57	1.88	1.63	1.71	0.08	0.0623737		HEIGHT	16	1.67375	1.67	1.57	1.82	1.625	1.72	0.095	0.0683983
WEIGHT before	2100.5	600.5	447.5	-0.113343	0.909758	-0.113366	0.90974	57	16	0.910655		WEIGHT before	57	79.886	74.4	47	129	58	96	38	23.1999		WEIGHT before	16	76.7438	75.65	66	90.5	71	82.7	11.7	7.4907
BMI before	2085	616	432	-0.320028	0.748947	-0.320031	0.748945	57	16	0.756318		BMI before	57	28.4134	24.3893	18.3594	47.8205	22.2656	33.9844	11.7187	7.78512		BMI before	16	27.3597	27.4013	25.1486	29.7458	25.7682	28.6691	2.90093	1.59549
BMI after	2096.5	604.5	443.5	-0.166681	0.867621	-0.166683	0.86762	57	16	0.868924		BMI after	57	32.8814	30.8596	23.1405	53.7266	26.4697	37.6953	11.2256	7.09472		BMI after	16	32.3968	32.4808	26.9111	38.1354	29.7162	35.0161	5.29995	3.35699
WEIGHT after	2104.5	596.5	451.5	-0.0600053	0.952151	-0.0600114	0.952147	57	16	0.95263		WEIGHT after	57	92.3982	91.5	60	141	73.6	106	32.4	21.7442		WEIGHT after	16	90.7687	89.5	71.5	111	85.35	97	11.65	10.8469
Weight now	2026.5	674.5	373.5	-1.1001	0.27129	-1.10034	0.271183	57	16	0.274211		Weight now	57	3473.51	3410	2530	4520	3120	3700	580	484.033		Weight now	16	3561.25	3610	3140	3970	3360	3760	400	261.531
Apgar1	2097	604	444	-0.160014	0.87287	-0.204473	0.837984	57	16	0.879327		Apgar1	57	9.5614	10	6	10	9	10	1	0.845525		Apgar1	16	9.625	10	8	10	9.5	10	0.5	0.718795
Apgar3	2114.5	586.5	450.5	0.0733399	0.941536	0.107044	0.914754	57	16	0.94212		Apgar3	57	9.77193	10	8	10	10	10	0	0.500626		Apgar3	16	9.6875	10	8	10	10	10	0	0.704154
Apgar5	2106	595	453	-0.0400036	0.96809	-0.0671004	0.946502	57	16	0.973673		Apgar5	57	9.85965	10	9	10	10	10	0	0.350438		Apgar5	16	9.8125	10	8	10	10	10	0	0.543906
How many cc's	2134.5	566.5	430.5	0.34003	0.733834	0.378618	0.704972	57	16	0.736306		How many cc's	57	0.666667	1	0	3	0	1	1	0.740013		How many cc's	16	0.5625	0.5	0	2	0	1	1	0.629153
QUIN_M	2104.5	596.5	451.5	-0.0600053	0.952151	-0.0600063	0.952151	57	16	0.95263		QUIN_M	57	47.1891	44.9	12.0838	78.95	38.77	56.59	17.82	14.1874		QUIN_M	16	50.2044	43.205	27.86	91.47	38.74	59.22	20.48	18.6272
TRP_M	2138	563	427	0.386701	0.698978	0.386701	0.698978	57	16	0.706618		TRP_M	57	5493.79	5338.18	2674.5	8789.08	4722.05	6258.11	1536.06	1208.63		TRP_M	16	5463.58	5355.9	2126.35	9387.39	4226.53	6755.06	2528.53	1981.52
KYNA_M	2017	684	364	-1.22678	0.219908	-1.2268	0.219897	57	16	0.224814		KYNA_M	57	4.18279	3.87	1.7	8.82	3.33	4.76	1.43	1.46099		KYNA_M	16	4.57521	4.565	1.95	8.09	3.66816	5.57	1.90184	1.60592
KYN_M	2213	488	352	1.38679	0.165507	1.38679	0.165507	57	16	0.169149		KYN_M	57	294.466	257.39	123.3	581.068	220.93	326.51	105.58	113.409		KYN_M	16	252.771	224.414	83.08	446.52	174.335	343.875	169.54	104.565
QUIN_P	2115	586	450	0.0800071	0.936232	0.0800071	0.936232	57	16	0.94212		QUIN_P	57	129.224	125.71	15.397	232.52	113	140.359	27.3587	31.0284		QUIN_P	16	134.139	125.575	101.34	208.3	110.475	142.85	32.375	32.5683
TRP_P	2182	519	383	0.97342	0.330345	0.97342	0.330345	57	16	0.337054		TRP_P	57	11870.5	11922	6405.12	19219.7	10253.3	13435.2	3181.82	2282.36		TRP_P	16	11268	11092	5528	16840.1	10149.8	12571.2	2421.39	2386.95
KYNA_P	2144	557	421	0.466708	0.640709	0.466712	0.640706	57	16	0.648574		KYNA_P	57	63.3429	61.92	20.46	92.01	54.26	76.9	22.64	15.9537		KYNA_P	16	63.4033	59.585	33.59	109.71	51.05	70.895	19.845	19.0505
KYN_P	2057	644	404	-0.693395	0.488062	-0.693395	0.488062	57	16	0.495939		KYN_P	57	1013.26	997.83	316.01	1827	923.18	1113	189.82	242.551		KYN_P	16	1067.13	1011.46	613.85	1504.64	943.79	1207.03	263.235	236.148
Age	2234.5	466.5	330.5	1.67348	0.0942334	1.6735	0.0942309	57	16	0.094463		Age	57	32.2362	33.2594	21.64	42.089	30.5517	34.7707	4.21903	4.5612		Age	16	30.7541	30.6283	23.091	39.0637	28.2656	32.9637	4.69815	3.64499
Zmienna	Test U Manna-Whitneya (Trp-cc.sta) Względem zmiennej: Otyłość przed Zaznaczone wyniki są istotne z p <.05000 Warunek uwzględniania: "Oznaczenia MP"=1											Variable	Otyłość przed=0 Statystyki opisowe (Trp-cc.sta) Warunek uwzględniania: "Oznaczenia MP"=1										Variable	Otyłość przed=1 Statystyki opisowe (Trp-cc.sta) Warunek uwzględniania: "Oznaczenia MP"=1
	Sum.rang	Sum.rang	U	Z	p	Z	p	N ważn.	N ważn.	2*1str.			n	avg	Mediana	Minimum	Maksimum	Lower	Upper	Quartile	Std Dev			n	avg	Mediana	Minimum	Maksimum	Lower	Upper	Quartile	Std Dev
data_por	1743	958	580	0.468487	0.639436	0.468549	0.639393	46	27	0.645629		data_por	46	43787.8	43780	43304	44110	43754	43861	107	160.421		data_por	27	43691.7	43771	41171	44123	43630	43838	208	531.676
Hbd	1834.5	866.5	488.5	1.51401	0.130023	1.52208	0.127991	46	27	0.130653		Hbd	46	39.0559	39	37	41	38.7143	39.1429	0.428571	0.750195		Hbd	27	38.6138	38.7143	36.1429	41	37.5714	39.5714	2	1.21271
HEIGHT	1560	1141	479	-1.62257	0.104683	-1.62913	0.103287	46	27	0.106224		HEIGHT	46	1.66391	1.65	1.57	1.82	1.62	1.7	0.08	0.0580222		HEIGHT	27	1.68963	1.7	1.57	1.88	1.64	1.73	0.09	0.0694197
WEIGHT before	1089	1612	8	-7.00446	2.48432e-12	-7.00586	2.45952e-12	46	27	1.79613e-18		WEIGHT before	46	65.9674	64.85	47	90.5	57	74	17	10.7103		WEIGHT before	27	101.737	96	86	129	92.1	110	17.9	12.6731
BMI before	1081	1620	0	-7.09587	1.28806e-12	-7.09592	1.28755e-12	46	27	2.6808e-20		BMI before	46	23.7635	23.6123	18.3594	29.7458	21.3039	26.0262	4.72223	3.20233		BMI before	27	35.711	34.0636	30.3871	47.8205	31.6735	38.2002	6.52671	4.62456
BMI after	1121.5	1579.5	40.5	-6.63309	3.29241e-11	-6.63315	3.29127e-11	46	27	5.74811e-15		BMI after	46	29.0087	28.6073	23.1405	38.1354	26.09	31.2314	5.14144	3.73142		BMI after	27	39.1923	38.3906	33.218	53.7266	35.864	42.9066	7.04259	4.80288
WEIGHT after	1126.5	1574.5	45.5	-6.57596	4.84135e-11	-6.57662	4.81994e-11	46	27	1.43705e-14		WEIGHT after	46	80.4761	77.8	60	111	72	89	17	12.2289		WEIGHT after	27	111.744	106.1	91.5	141	100	123	23	13.7441
Weight now	1671.5	1029.5	590.5	-0.348509	0.727458	-0.348587	0.7274	46	27	0.72917		Weight now	46	3476.3	3495	2530	4180	3140	3730	590	405.525		Weight now	27	3520.74	3360	2570	4520	3250	3800	550	511.724
Apgar1	1662	1039	581	-0.457061	0.647628	-0.584053	0.559185	46	27	0.653808		Apgar1	46	9.58696	10	8	10	9	10	1	0.685601		Apgar1	27	9.55556	10	6	10	10	10	0	1.01274
Apgar3	1665	1036	584	-0.422781	0.672455	-0.617078	0.537184	46	27	0.678589		Apgar3	46	9.73913	10	8	10	10	10	0	0.534781		Apgar3	27	9.77778	10	8	10	10	10	0	0.57735
Apgar5	1639	1062	558	-0.719871	0.471605	-1.20748	0.227247	46	27	0.477639		Apgar5	46	9.80435	10	8	10	10	10	0	0.453116		Apgar5	27	9.92593	10	9	10	10	10	0	0.26688
How many cc's	1612.5	1088.5	531.5	-1.02267	0.306463	-1.13873	0.254817	46	27	0.308631		How many cc's	46	0.543478	0.5	0	2	0	1	1	0.585245		How many cc's	27	0.814815	1	0	3	0	1	1	0.878681
QUIN_M	1739	962	584	0.422781	0.672455	0.422788	0.67245	46	27	0.678589		QUIN_M	46	48.791	45.095	12.0838	91.47	38.25	60.42	22.17	16.9292		QUIN_M	27	46.2468	44.8827	22.43	68.7422	39.23	53.46	14.23	11.7389
TRP_M	1669	1032	588	-0.377075	0.706118	-0.377075	0.706118	46	27	0.712167		TRP_M	46	5417.43	5415.15	2126.35	9387.39	4523.13	6258.11	1734.98	1424.08		TRP_M	27	5605.98	5285.7	2674.5	8789.08	4632.34	6744.77	2112.43	1370.65
KYNA_M	1676	1025	595	-0.29709	0.766398	-0.297096	0.766393	46	27	0.772239		KYNA_M	46	4.26376	4.07355	1.7	8.09	2.91	5.51	2.6	1.68013		KYNA_M	27	4.27738	3.97	2.86	8.82	3.61472	4.63	1.01528	1.12848
KYN_M	1639	1062	558	-0.719871	0.471605	-0.719871	0.471605	46	27	0.477639		KYN_M	46	279.194	253.285	83.08	581.068	199.61	347.23	147.62	115.833		KYN_M	27	295.776	261.31	170.136	578.02	215.95	326.51	110.56	106.973
QUIN_P	1799	902	524	1.10837	0.267702	1.10837	0.267702	46	27	0.27214		QUIN_P	46	132.896	132.295	91.68	208.3	112.35	145.54	33.19	26.9888		QUIN_P	27	125.881	119.56	15.397	232.52	110.54	133.31	22.77	37.474
TRP_P	1654	1047	573	-0.548473	0.583368	-0.548473	0.583368	46	27	0.589597		TRP_P	46	11557.7	11417.7	5528	16840.1	10177.3	13006.4	2829.1	2247.21		TRP_P	27	12046.4	11846.3	7998.53	19219.7	10231.1	13792	3560.89	2405.15
KYNA_P	1492	1209	411	-2.39957	0.0164149	-2.39959	0.0164141	46	27	0.015977		KYNA_P	46	59.8534	57.605	20.46	109.71	50.85	68.3	17.45	16.5643		KYNA_P	27	69.3237	76.02	45.03	90.28	55.12	81.8436	26.7236	14.9668
KYN_P	1652	1049	571	-0.571326	0.567779	-0.571326	0.567779	46	27	0.574004		KYN_P	46	1018.51	989.505	316.01	1827	837.27	1153.36	316.09	267.038		KYN_P	27	1036.24	1033.29	594.76	1511.4	930.69	1137	206.31	191.452
Age	1655	1046	574	-0.537046	0.591236	-0.537051	0.591233	46	27	0.597465		Age	46	31.9275	31.9863	23.091	42.089	28.7556	34.13	5.3744	4.24014		Age	27	31.8839	33.2786	21.64	39.0746	27.9206	35.2279	7.30732	4.73412
Variable	Test U Manna-Whitneya (Trp-cc.sta) Względem zmiennej: Nadwaga po Zaznaczone wyniki są istotne z p <.05000 Warunek uwzględniania: "Oznaczenia MP"=1											Variable	Nadwaga po=0 Statystyki opisowe (Trp-cc.sta) Warunek uwzględniania: "Oznaczenia MP"=1										Variable	Nadwaga po=1 Statystyki opisowe (Trp-cc.sta) Warunek uwzględniania: "Oznaczenia MP"=1
	Sum.rang	Sum.rang	U	Z	p	Z	p	N ważn.	N ważn.	2*1str.			Nważnych	avg	Mediana	Minimum	Maksimum	Lower	Upper	Quartile	Std Dev			n	avg	Mediana	Minimum	Maksimum	Lower	Upper	Quartile	Std Dev
data_por	1756	945	481	-1.11623	0.264325	-1.11638	0.264262	50	23	0.269022		data_por	50	43728.4	43772	41171	44123	43643	43837	194	400.602		data_por	23	43804	43782	43304	44110	43766	43920	154	179.832
Hbd	1749.5	951.5	474.5	-1.19342	0.232707	-1.19977	0.230229	50	23	0.234582		Hbd	50	38.78	38.9286	36.1429	41	38.1429	39.1429	1	1.01271		Hbd	23	39.1366	39	37	41	38.7143	39.5714	0.857143	0.815525
HEIGHT	1860	841	565	0.118748	0.905475	0.119228	0.905095	50	23	0.91085		HEIGHT	50	1.6748	1.665	1.57	1.88	1.63	1.72	0.09	0.066708		HEIGHT	23	1.67043	1.65	1.58	1.8	1.63	1.71	0.08	0.0562848
WEIGHT before	2229	472	196	4.50054	6.78035e-06	4.50145	6.75161e-06	50	23	2.16358e-06		WEIGHT before	50	86.542	88	47	129	71.6	97	25.4	20.8995		WEIGHT before	23	63.2304	64.7	53	77.1	56.5	68	11.5	7.20709
BMI before	2263	438	162	4.90429	9.38131e-07	4.90433	9.3795e-07	50	23	1.6059e-07		BMI before	50	30.734	30.7524	18.3594	47.8205	26.4014	35.1538	8.75237	6.88442		BMI before	23	22.6355	22.7732	19.0311	25.5102	20.9572	24.0186	3.06142	2.02856
BMI after	2264	437	161	4.91616	8.83009e-07	4.9162	8.82839e-07	50	23	1.47853e-07		BMI after	50	35.1456	35.2949	23.1405	53.7266	31.7898	38.4243	6.63446	6.47361		BMI after	23	27.6223	27.6562	25.2595	29.765	26.2976	28.9811	2.68357	1.43988
WEIGHT after	2234	467	191	4.55992	5.11924e-06	4.56038	5.10811e-06	50	23	1.51153e-06		WEIGHT after	50	98.878	98.6	60	141	88.8	111	22.2	20.0902		WEIGHT after	23	77.1783	75.4	68	95.3	73	78.5	5.5	7.00779
Weight now	1868	833	557	0.213746	0.830745	0.213794	0.830708	50	23	0.836581		Weight now	50	3491.8	3525	2530	4520	3250	3740	490	452.191		Weight now	23	3494.78	3410	2750	4180	3140	3970	830	438.114
Apgar1	1833	868	558	-0.201871	0.840017	-0.25796	0.796438	50	23	0.8458		Apgar1	50	9.54	10	6	10	9	10	1	0.885484		Apgar1	23	9.65217	10	8	10	9	10	1	0.647281
Apgar3	1861.5	839.5	563.5	0.13656	0.891379	0.199319	0.842014	50	23	0.892185		Apgar3	50	9.74	10	8	10	10	10	0	0.59966		Apgar3	23	9.78261	10	9	10	10	10	0	0.421741
Apgar5	1879	822	546	0.344369	0.730569	0.577631	0.563514	50	23	0.736884		Apgar5	50	9.86	10	8	10	10	10	0	0.404566		Apgar5	23	9.82609	10	9	10	10	10	0	0.387553
How many cc's	2030.5	670.5	394.5	2.1434	0.0320818	2.38664	0.0170038	50	23	0.0313709		How many cc's	50	0.78	1	0	3	0	1	1	0.763718		How many cc's	23	0.347826	0	0	1	0	1	1	0.486985
QUIN_M	1812	889	537	-0.451242	0.651816	-0.451249	0.65181	50	23	0.658364		QUIN_M	50	47.1535	44.6651	12.0838	91.47	38.77	56.5228	17.7528	14.6037		QUIN_M	23	49.3642	45.28	25.37	85.93	35.44	60.42	24.98	16.6007
TRP_M	1810	891	535	-0.474991	0.634793	-0.474991	0.634793	50	23	0.641373		TRP_M	50	5447.02	5310.75	2126.35	9387.39	4625.95	6166.76	1540.81	1392.48		TRP_M	23	5574.45	5549.77	3403.06	9007.02	4523.13	6670.14	2147.01	1437.24
KYNA_M	1805	896	530	-0.534365	0.593089	-0.534378	0.593081	50	23	0.599711		KYNA_M	50	4.14258	3.95355	1.8	8.82	3.48	4.76	1.28	1.24699		KYNA_M	23	4.54319	4.21	1.7	8.09	3.18	6.13	2.95	1.92375
KYN_M	1794	907	519	-0.664988	0.506059	-0.664988	0.506059	50	23	0.512599		KYN_M	50	279.785	253.12	83.08	578.02	206.86	340.52	133.66	106.723		KYN_M	23	297.376	268.54	123.3	581.068	231.18	347.23	116.05	124.864
QUIN_P	1665	1036	390	-2.19684	0.0280329	-2.19684	0.0280329	50	23	0.0277194		QUIN_P	50	126.79	120.36	15.397	232.52	110.25	138.09	27.84	33.0302		QUIN_P	23	137.937	137.13	91.68	201.63	122.26	149.53	27.27	25.8585
TRP_P	1935	766	490	1.00936	0.312804	1.00936	0.312804	50	23	0.318105		TRP_P	50	12024.2	11972.1	7998.53	19219.7	10253.3	13342.5	3089.21	2215.79		TRP_P	23	11117.2	11076.5	5528	14735.8	10112.4	12746.2	2633.87	2413.76
KYNA_P	1968	733	457	1.40122	0.161148	1.40124	0.161145	50	23	0.164063		KYNA_P	50	65.6843	65.295	33.23	109.71	51.54	80.52	28.98	16.5841		KYNA_P	23	58.2947	57.92	20.46	92.01	51.25	70.01	18.76	15.6091
KYN_P	1959	742	466	1.29435	0.195545	1.29435	0.195545	50	23	0.199135		KYN_P	50	1045.67	1028.18	594.76	1511.4	938.13	1166.49	228.36	220.975		KYN_P	23	980.27	981.33	316.01	1827	809.34	1109.68	300.34	278.571
Age	1962	739	463	1.32998	0.183527	1.32999	0.183524	50	23	0.186891		Age	50	32.2339	33.269	21.64	39.4251	30.82	35.0062	4.18617	4.24381		Age	23	31.2103	30.7625	23.4278	42.089	27.8029	34.13	6.32717	4.73285
Variable	Test U Manna-Whitneya (Trp-cc.sta) Względem zmiennej: Otyłość po Zaznaczone wyniki są istotne z p <.05000 Warunek uwzględniania: "Oznaczenia MP"=1											Variable	Otyłość po=0 Statystyki opisowe (Trp-cc.sta) Warunek uwzględniania: "Oznaczenia MP"=1										Variable	Otyłość po=1 Statystyki opisowe (Trp-cc.sta) Warunek uwzględniania: "Oznaczenia MP"=1
	Sum.rang	Sum.rang	U	Z	p	Z	p	N ważn.	N ważn.	2*1str.			Nważnych	avg	Mediana	Minimum	Maksimum	Lower	Upper	Quartile	Std Dev			n	avg	Mediana	Minimum	Maksimum	Lower	Upper	Quartile	Std Dev
data_por	1186	1515	569	0.852106	0.394156	0.852218	0.394094	30	43	0.399619		data_por	30	43796.6	43781.5	43304	44110	43760	43907	147	162.477		data_por	43	43721.3	43771	41171	44123	43643	43838	195	430.921
Hbd	1134	1567	621	0.269086	0.787864	0.270519	0.786761	30	43	0.793466		Hbd	30	38.9905	39	37	41	38.7143	39.1429	0.428571	0.827852		Hbd	43	38.8239	39	36.1429	41	38.1429	39.5714	1.42857	1.05248
HEIGHT	995	1706	530	-1.28937	0.19727	-1.29458	0.195465	30	43	0.200557		HEIGHT	30	1.661	1.65	1.58	1.8	1.62	1.7	0.08	0.0537138		HEIGHT	43	1.68209	1.7	1.57	1.88	1.63	1.72	0.09	0.0684021
WEIGHT before	524	2177	59	-6.57018	5.03297e-11	-6.5715	4.98862e-11	30	43	4.00379e-14		WEIGHT before	30	60.92	58.25	47	77.1	56	66	10	7.87827		WEIGHT before	43	91.9488	92	61	129	80.5	104	23.5	17.108
BMI before	491	2210	26	-6.94018	3.92348e-12	-6.94023	3.922e-12	30	43	8.41182e-17		BMI before	30	22.0305	22.2656	18.3594	25.5102	19.721	23.7649	4.04388	2.16312		BMI before	43	32.4745	31.5747	23.533	47.8205	27.852	35.9184	8.06636	5.73808
BMI after	465	2236	0	-7.23169	4.7809e-13	-7.23174	4.77893e-13	30	43	7.16998e-21		BMI after	30	26.7996	26.6904	23.1405	29.765	25.2595	28.578	3.31845	1.99186		BMI after	43	36.9443	35.9325	30.0914	53.7266	33.218	38.9348	5.71681	5.01677
WEIGHT after	495.5	2205.5	30.5	-6.88972	5.60035e-12	-6.89041	5.57322e-12	30	43	2.05269e-16		WEIGHT after	30	74.1167	73.45	60	95.3	68	77.6	9.6	8.45128		WEIGHT after	43	104.547	102	78	141	93.7	114	20.3	15.3072
Weight now	929.5	1771.5	464.5	-2.02375	0.0429966	-2.0242	0.04295	30	43	0.0424891		Weight now	30	3385	3310	2530	4180	3080	3680	600	452.752		Weight now	43	3567.91	3630	2570	4520	3270	3780	510	428.355
Apgar1	1090.5	1610.5	625.5	-0.218632	0.826937	-0.279378	0.779955	30	43	0.828023		Apgar1	30	9.6	10	8	10	9	10	1	0.674665		Apgar1	43	9.55814	10	6	10	9	10	1	0.907701
Apgar3	1078.5	1622.5	613.5	-0.353175	0.723957	-0.515483	0.606216	30	43	0.725603		Apgar3	30	9.76667	10	9	10	10	10	0	0.430183		Apgar3	43	9.74419	10	8	10	10	10	0	0.620791
Apgar5	1044	1657	579	-0.739987	0.459309	-1.24123	0.214524	30	43	0.465108		Apgar5	30	9.8	10	9	10	10	10	0	0.406838		Apgar5	43	9.88372	10	8	10	10	10	0	0.390927
How many cc's	994	1707	529	-1.30058	0.193402	-1.44818	0.147569	30	43	0.196625		How many cc's	30	0.466667	0	0	1	0	1	1	0.507416		How many cc's	43	0.767442	1	0	3	0	1	1	0.811736
QUIN_M	1142.5	1558.5	612.5	0.364387	0.715569	0.364393	0.715565	30	43	0.717255		QUIN_M	30	48.378	45.095	12.0838	85.93	35.44	60.42	24.98	17.2596		QUIN_M	43	47.4817	44.8827	22.43	91.47	38.77	56.5228	17.7528	13.7467
TRP_M	1153	1548	602	0.482112	0.629726	0.482112	0.629726	30	43	0.635751		TRP_M	30	5539.92	5517.05	3403.06	9007.02	4523.66	6434.78	1911.12	1280.67		TRP_M	43	5450.37	5285.7	2126.35	9387.39	4562.11	6453.03	1890.92	1488.1
KYNA_M	1066	1635	601	-0.493324	0.621784	-0.493336	0.621776	30	43	0.627815		KYNA_M	30	4.2942	3.76816	1.7	8.09	3.18	5.53	2.35	1.82299		KYNA_M	43	4.25108	4.05399	1.95	8.82	3.56	4.83	1.27	1.23184
KYN_M	1185	1516	570	0.840894	0.400408	0.840894	0.400408	30	43	0.40591		KYN_M	30	297.298	261.33	123.3	581.068	231.18	351.61	120.43	120.351		KYN_M	43	276.976	252.12	83.08	578.02	201.12	326.51	125.39	106.753
QUIN_P	1208	1493	547	1.09877	0.27187	1.09877	0.27187	30	43	0.276215		QUIN_P	30	132.909	135.305	91.68	201.63	113	146.03	33.03	25.571		QUIN_P	43	128.483	123	15.397	232.52	110.54	138.43	27.89	34.7844
TRP_P	1066	1635	601	-0.493324	0.621784	-0.493324	0.621784	30	43	0.627815		TRP_P	30	11410.7	11153.1	5528	15792.6	10177.3	12796.5	2619.17	2447.03		TRP_P	43	11967.1	11922	7998.53	19219.7	10231.1	13154.1	2922.96	2196.27
KYNA_P	892	1809	427	-2.4442	0.014518	-2.44422	0.0145172	30	43	0.014093		KYNA_P	30	56.9428	57.01	20.46	92.01	48.56	66.26	17.7	15.7549		KYNA_P	43	67.8305	66.91	45.03	109.71	54.11	80.56	26.45	15.7389
KYN_P	1059	1642	594	-0.571808	0.567453	-0.571808	0.567453	30	43	0.573491		KYN_P	30	1008.47	991.64	316.01	1827	809.34	1153.36	344.02	281.905		KYN_P	43	1036.64	1025.02	594.76	1511.4	938.13	1137	198.87	209.797
Age	1082.5	1618.5	617.5	-0.308328	0.757833	-0.30833	0.757831	30	43	0.759306		Age	30	31.9587	31.9863	23.4278	42.089	28.4134	34.1793	5.76591	4.53501		Age	43	31.8784	32.7721	21.64	39.0746	29.3196	34.7707	5.45106	4.35138
Variable	Test U Manna-Whitneya (Trp-cc.sta) Względem zmiennej: cc podcz porodu Zaznaczone wyniki są istotne z p <.05000 Warunek uwzględniania: "Oznaczenia MP"=1											Variable	cc podcz porodu=0 Statystyki opisowe (Trp-cc.sta) Warunek uwzględniania: "Oznaczenia MP"=1										Variable	cc podcz porodu=1 Statystyki opisowe (Trp-cc.sta) Warunek uwzględniania: "Oznaczenia MP"=1
	Sum.rang	Sum.rang	U	Z	p	Z	p	N ważn.	N ważn.	2*1str.			Nważnych	avg	Mediana	Minimum	Maksimum	Lower	Upper	Quartile	Std Dev			n	avg	Mediana	Minimum	Maksimum	Lower	Upper	Quartile	Std Dev
data_por	2385	316	261	0.86636	0.386294	0.866473	0.386231	63	10	0.396338		data_por	63	43749.3	43781	41171	44123	43711	43861	150	367.888		data_por	10	43770.4	43764.5	43566	44065	43615	43784	169	173.185
Hbd	2454	247	192	1.97337	0.0484537	1.98388	0.0472695	63	10	0.0483023		Hbd	63	38.9524	39	37	41	38.5714	39.5714	1	0.920114		Hbd	10	38.5143	38.5714	36.1429	41	38.1429	38.8571	0.714286	1.1899
HEIGHT	2312	389	296	-0.30483	0.760496	-0.306063	0.759557	63	10	0.77002		HEIGHT	63	1.67317	1.65	1.57	1.88	1.63	1.71	0.08	0.0647034		HEIGHT	10	1.675	1.685	1.6	1.76	1.62	1.72	0.1	0.0562238
WEIGHT before	2228.5	472.5	212.5	-1.64448	0.100078	-1.64481	0.10001	63	10	0.100636		WEIGHT before	63	77.4429	74	47	129	61	92	31	19.8017		WEIGHT before	10	90.25	94.5	50.3	125.5	71.6	110	38.4	24.4497
BMI before	2232.5	468.5	216.5	-1.5803	0.114038	-1.58032	0.114035	63	10	0.115037		BMI before	63	27.5567	26.0262	18.3594	43.4256	22.7204	31.6735	8.95303	6.42042		BMI before	10	32.1246	31.7618	19.6484	47.8205	24.7751	38.2002	13.4251	8.88367
BMI after	2237	464	221	-1.50811	0.131528	-1.50812	0.131525	63	10	0.135179		BMI after	63	32.1675	31.2314	23.1405	45.7317	27.4747	36.7309	9.2562	5.86759		BMI after	10	36.6037	35.1394	24.2187	53.7266	30.7266	42.9066	12.1799	8.73261
WEIGHT after	2226	475	210	-1.68459	0.092069	-1.68476	0.0920364	63	10	0.0939779		WEIGHT after	63	90.3365	89	60	138	75	102	27	18.7318		WEIGHT after	10	102.78	104.55	62	141	88.8	123	34.2	24.0016
Weight now	2432	269	214	1.62041	0.105144	1.62078	0.105067	63	10	0.107652		Weight now	63	3526.03	3550	2530	4520	3150	3800	650	454.354		Weight now	10	3283	3300	2570	3660	3230	3500	270	322.044
Apgar1	2337.5	363.5	308.5	0.104284	0.916944	0.133259	0.893989	63	10	0.918219		Apgar1	63	9.57143	10	6	10	9	10	1	0.836935		Apgar1	10	9.6	10	8	10	9	10	1	0.699206
Apgar3	2330	371	314	-0.0160437	0.9872	-0.0234169	0.981318	63	10	0.993698		Apgar3	63	9.74603	10	8	10	10	10	0	0.56706		Apgar3	10	9.8	10	9	10	10	10	0	0.421637
Apgar5	2353	348	293	0.352961	0.724118	0.592044	0.553822	63	10	0.734001		Apgar5	63	9.85714	10	8	10	10	10	0	0.395831		Apgar5	10	9.8	10	9	10	10	10	0	0.421637
How many cc's	2340	361	306	0.144393	0.88519	0.160779	0.872267	63	10	0.893184		How many cc's	63	0.650794	1	0	3	0	1	1	0.721976		How many cc's	10	0.6	0.5	0	2	0	1	1	0.699206
QUIN_M	2202	499	186	-2.06964	0.0384871	-2.06967	0.0384841	63	10	0.0378956		QUIN_M	63	46.5336	44.4474	12.0838	91.47	37.01	55.12	18.11	15.33		QUIN_M	10	56.1433	55.1664	39.23	74.12	43.95	66.28	22.33	11.6543
TRP_M	2232	469	216	-1.58833	0.112214	-1.58833	0.112214	63	10	0.115037		TRP_M	63	5412.13	5254.98	2126.35	9387.39	4510.55	6434.78	1924.23	1467.34		TRP_M	10	5959.91	5912.22	4851.07	7176.13	5335.8	6453.03	1117.23	717.228
KYNA_M	2272	429	256	-0.946578	0.343854	-0.9466	0.343843	63	10	0.353343		KYNA_M	63	4.21098	3.93711	1.7	8.82	3.18878	5.09	1.90122	1.51765		KYNA_M	10	4.63308	4.34281	3.54	8.03	3.76531	4.83	1.06469	1.325
KYN_M	2247	454	231	-1.34767	0.177765	-1.34767	0.177765	63	10	0.183188		KYN_M	63	280.665	252.5	83.08	581.068	201.12	340.52	139.4	114.301		KYN_M	10	314.7	279.415	217.647	498.34	252.12	356.17	104.05	97.7328
QUIN_P	2332	369	314	0.0160437	0.9872	0.0160437	0.9872	63	10	0.993698		QUIN_P	63	130.444	125.71	15.397	232.52	112.35	142.57	30.22	32.4085		QUIN_P	10	129.404	124.165	103.24	168.35	107.9	151.17	43.27	23.5662
TRP_P	2353	348	293	0.352961	0.724118	0.352961	0.724118	63	10	0.734001		TRP_P	63	11690.9	11846.3	5528	16840.1	10231.1	13154.1	2922.96	2201.05		TRP_P	10	12038.1	10962.6	9696.45	19219.7	10007	12426.1	2419.09	2987.1
KYNA_P	2338	363	308	0.112306	0.910581	0.112307	0.91058	63	10	0.918219		KYNA_P	63	63.4245	62.53	20.46	109.71	51.32	76.5625	25.2425	16.3339		KYNA_P	10	62.925	57.73	34.86	90.28	51.54	82.51	30.97	18.7185
KYN_P	2247	454	231	-1.34767	0.177765	-1.34767	0.177765	63	10	0.183188		KYN_P	63	1011.31	989.52	316.01	1827	914.02	1123.58	209.56	242.568		KYN_P	10	1111.76	1048.94	748.34	1483.3	973.6	1265.4	291.8	219.127
Age	2424	277	222	1.49206	0.135683	1.49208	0.13568	63	10	0.139506		Age	63	32.301	32.7721	23.091	42.089	29.9986	34.7707	4.77207	4.17567		Age	10	29.4568	29.3415	21.64	36.0575	23.9507	34.5024	10.5517	5.17395
Variable	Test U Manna-Whitneya (Trp-cc.sta) Względem zmiennej: DM G1 Zaznaczone wyniki są istotne z p <.05000 Warunek uwzględniania: "Oznaczenia MP"=1											Variable	DM G1=0 Statystyki opisowe (Trp-cc.sta) Warunek uwzględniania: "Oznaczenia MP"=1										Variable	DM G1=1 Statystyki opisowe (Trp-cc.sta) Warunek uwzględniania: "Oznaczenia MP"=1
	Sum.rang	Sum.rang	U	Z	p	Z	p	N ważn.	N ważn.	2*1str.			Nważnych	avg	Mediana	Minimum	Maksimum	Lower	Upper	Quartile	Std Dev			n	avg	Mediana	Minimum	Maksimum	Lower	Upper	Quartile	Std Dev
data_por	2324	377	299	0.997227	0.318655	0.997358	0.318592	61	12	0.326607		data_por	61	43753.6	43781	41171	44123	43754	43838	84	372.725		data_por	12	43745.4	43769.5	43521	44065	43592.5	43860.5	268	172.889
Hbd	2213	488	322	-0.654895	0.512536	-0.658383	0.510292	61	12	0.522069		Hbd	61	38.8478	39	36.1429	41	38.2857	39.1429	0.857143	0.98729		Hbd	12	39.119	39.0714	37.5714	41	38.7143	39.3571	0.642857	0.834847
HEIGHT	2307	394	316	0.744199	0.456756	0.747208	0.454939	61	12	0.466101		HEIGHT	61	1.67557	1.67	1.57	1.88	1.63	1.72	0.09	0.0642268		HEIGHT	12	1.6625	1.65	1.57	1.8	1.63	1.7	0.07	0.05941
WEIGHT before	2258	443	365	0.014884	0.988125	0.014887	0.988122	61	12	0.994139		WEIGHT before	61	79.141	75	47	129	64.5	93	28.5	20.4285		WEIGHT before	12	79.4833	73.5	50.3	121	57.75	98.7	40.95	23.4824
BMI before	2251	450	360	-0.0893039	0.92884	-0.0893046	0.92884	61	12	0.935601		BMI before	61	28.0818	27.1501	18.3594	47.8205	23.2708	31.6735	8.40265	6.739		BMI before	12	28.6939	26.6705	19.3772	41.8685	21.602	36.608	15.006	8.07634
BMI after	2238	463	347	-0.282796	0.777334	-0.282798	0.777332	61	12	0.78573		BMI after	61	32.6413	32.0248	23.1405	53.7266	28.125	35.9325	7.80755	6.25924		BMI after	12	33.4559	33.0723	24.2187	45.5709	26.7828	39.1586	12.3758	7.58825
WEIGHT after	2250.5	450.5	359.5	-0.0967459	0.922928	-0.0967556	0.922921	61	12	0.923924		WEIGHT after	61	91.9295	89	60	141	76	105	29	19.5186		WEIGHT after	12	92.6083	94.65	62	131.7	74.2	105.35	31.15	22.1817
Weight now	2247.5	453.5	356.5	-0.141398	0.887556	-0.141429	0.887531	61	12	0.888999		Weight now	61	3492.13	3460	2530	4520	3200	3730	530	454.647		Weight now	12	3495.83	3555	2830	4150	3175	3770	595	408.978
Apgar1	2169.5	531.5	278.5	-1.30235	0.192798	-1.6642	0.0960735	61	12	0.195402		Apgar1	61	9.5082	10	6	10	9	10	1	0.868388		Apgar1	12	9.91667	10	9	10	10	10	0	0.288675
Apgar3	2207.5	493.5	316.5	-0.736757	0.461271	-1.07535	0.28222	61	12	0.466101		Apgar3	61	9.72131	10	8	10	10	10	0	0.581124		Apgar3	12	9.91667	10	9	10	10	10	0	0.288675
Apgar5	2233	468	342	-0.357216	0.720931	-0.59918	0.549053	61	12	0.729792		Apgar5	61	9.83607	10	8	10	10	10	0	0.415545		Apgar5	12	9.91667	10	9	10	10	10	0	0.288675
How many cc's	2238	463	347	-0.282796	0.777334	-0.314888	0.752847	61	12	0.78573		How many cc's	61	0.639344	1	0	3	0	1	1	0.731045		How many cc's	12	0.666667	1	0	2	0	1	1	0.651339
QUIN_M	2248	453	357	-0.133956	0.893438	-0.133958	0.893436	61	12	0.900621		QUIN_M	61	47.9	44.8827	12.0838	91.47	38.25	56.59	18.34	15.9083		QUIN_M	12	47.5959	46.5067	29.92	67.3241	39.23	56.7927	17.5627	11.2995
TRP_M	2294	407	329	0.550707	0.581835	0.550707	0.581835	61	12	0.591361		TRP_M	61	5536.45	5338.18	2126.35	9387.39	4625.95	6453.03	1827.08	1436.29		TRP_M	12	5236.68	5193.4	2674.5	6882.68	4516.84	6143.32	1626.48	1207.33
KYNA_M	2261	440	362	0.0595359	0.952525	0.0595373	0.952524	61	12	0.958993		KYNA_M	61	4.29566	4.05399	1.7	8.82	3.33	5.08	1.75	1.56858		KYNA_M	12	4.13223	3.83816	2.241	6.03	3.52994	4.855	1.32506	1.05514
KYN_M	2202	499	311	-0.818619	0.413004	-0.818619	0.413004	61	12	0.422061		KYN_M	61	280.187	252.5	83.08	581.068	207.47	340.52	133.05	109.089		KYN_M	12	311.458	275.995	150.96	578.32	230.955	392.39	161.435	128.683
QUIN_P	2384	317	239	1.89027	0.0587233	1.89027	0.0587233	61	12	0.0590941		QUIN_P	61	132.59	129.35	15.397	232.52	114.12	145.54	31.42	32.5917		QUIN_P	12	118.669	113.545	92.26	168.35	105.99	126.47	20.48	20.1143
TRP_P	2246	455	355	-0.163724	0.869949	-0.163724	0.869949	61	12	0.877401		TRP_P	61	11690.8	11605.8	5528	16840.1	10253.3	13006.4	2753.1	2058.55		TRP_P	12	11980.7	11743	6405.12	19219.7	10022.9	14310	4287.05	3392.66
KYNA_P	2244.5	456.5	353.5	-0.18605	0.852406	-0.186051	0.852405	61	12	0.854283		KYNA_P	61	63.0517	61.43	20.46	109.71	52.8125	76.5625	23.75	16.783		KYNA_P	12	64.9033	65.845	45.49	90.28	49.93	76.46	26.53	15.8474
KYN_P	2214	487	323	-0.640011	0.522166	-0.640011	0.522166	61	12	0.531713		KYN_P	61	1014.48	993.76	316.01	1511.4	914.02	1137	222.98	231.205		KYN_P	12	1078.89	1011.42	594.76	1827	955.865	1160.14	204.275	288.938
Age	2258	443	365	0.014884	0.988125	0.0148841	0.988125	61	12	0.994139		Age	61	31.8884	32.3176	21.64	42.089	29.3196	34.3984	5.07871	4.33986		Age	12	32.0283	32.3354	23.9507	40.4983	27.9603	35.447	7.48665	4.87599
Variable	Test U Manna-Whitneya (Trp-cc.sta) Względem zmiennej: DM G2 Zaznaczone wyniki są istotne z p <.05000 Warunek uwzględniania: "Oznaczenia MP"=1											Variable	DM G2=0 Statystyki opisowe (Trp-cc.sta) Warunek uwzględniania: "Oznaczenia MP"=1										Variable	DM G2=1 Statystyki opisowe (Trp-cc.sta) Warunek uwzględniania: "Oznaczenia MP"=1
	Sum.rang	Sum.rang	U	Z	p	Z	p	N ważn.	N ważn.	2*1str.			Nważnych	avg	Mediana	Minimum	Maksimum	Lower	Upper	Quartile	Std Dev			n	avg	Mediana	Minimum	Maksimum	Lower	Upper	Quartile	Std Dev
data_por	1959.5	741.5	488.5	0.871598	0.383428	0.871713	0.383366	51	22	0.386209		data_por	51	43744	43782	41171	44110	43754	43920	166	407.038		data_por	22	43771.3	43769	43571	44123	43697	43802	105	132.636
Hbd	2039	662	409	1.82735	0.067648	1.83708	0.0661986	51	22	0.0683222		Hbd	51	39.0588	39	37	41	38.7143	39.5714	0.857143	0.840397		Hbd	22	38.5065	38.6429	36.1429	40.2857	37.7143	39.1429	1.42857	1.13151
HEIGHT	1846.5	854.5	520.5	-0.486893	0.626335	-0.488861	0.62494	51	22	0.628807		HEIGHT	51	1.67196	1.65	1.57	1.88	1.63	1.71	0.08	0.0642501		HEIGHT	22	1.67682	1.67	1.57	1.83	1.63	1.72	0.09	0.0622121
WEIGHT before	1603.5	1097.5	277.5	-3.40825	0.000653891	-3.40893	0.000652254	51	22	0.000475742		WEIGHT before	51	74.0196	68.6	47	125.5	57	88	31	19.5696		WEIGHT before	22	91.2	93.25	56	129	76.3	104	27.7	18.7986
BMI before	1596	1105	270	-3.49841	0.000468096	-3.49844	0.000468048	51	22	0.000334623		BMI before	51	26.3337	24.0186	18.3594	43.4256	21.7504	30.3871	8.63661	6.19001		BMI before	22	32.4682	32.0123	20.5693	47.8205	27.1501	36.0664	8.91632	6.73264
BMI after	1665	1036	339	-2.66889	0.00761053	-2.66891	0.00761007	51	22	0.00707866		BMI after	51	31.394	29.4136	23.4375	45.5709	26.4697	35.9325	9.46287	5.70494		BMI after	22	35.9771	35.4615	23.1405	53.7266	31.7898	38.6061	6.81626	7.03925
WEIGHT after	1674	1027	348	-2.5607	0.0104467	-2.56095	0.010439	51	22	0.00989325		WEIGHT after	51	88.1392	84	60	131.7	73.3	100	26.7	18.7362		WEIGHT after	22	101.086	99.35	63	141	89	114	25	19.6963
Weight now	1894.5	806.5	553.5	0.0901653	0.928156	0.0901855	0.92814	51	22	0.92871		Weight now	51	3494.31	3500	2530	4430	3130	3780	650	452.395		Weight now	22	3489.09	3385	2830	4520	3250	3730	480	436.915
Apgar1	2054	647	394	2.00768	0.044678	2.56551	0.010303	51	22	0.0447412		Apgar1	51	9.76471	10	8	10	10	10	0	0.513351		Apgar1	22	9.13636	10	6	10	8	10	2	1.16682
Apgar3	1968	733	480	0.973786	0.330164	1.42131	0.155229	51	22	0.335766		Apgar3	51	9.84314	10	9	10	10	10	0	0.36729		Apgar3	22	9.54545	10	8	10	9	10	1	0.800433
Apgar5	1926	775	522	0.46886	0.63917	0.786447	0.431606	51	22	0.645869		Apgar5	51	9.88235	10	9	10	10	10	0	0.325396		Apgar5	22	9.77273	10	8	10	10	10	0	0.528413
How many cc's	1907.5	793.5	540.5	0.246452	0.805333	0.27442	0.783762	51	22	0.806783		How many cc's	51	0.647059	1	0	3	0	1	1	0.687707		How many cc's	22	0.636364	0.5	0	3	0	1	1	0.789542
QUIN_M	1829.5	871.5	503.5	-0.691268	0.489398	-0.691278	0.489391	51	22	0.492247		QUIN_M	51	47.1866	44.8827	12.0838	91.47	36.1197	56.59	20.4703	16.1877		QUIN_M	22	49.3878	47.5	27.34	68.76	40.1972	61.4055	21.2083	12.7491
TRP_M	1754	947	428	-1.59893	0.109837	-1.59893	0.109837	51	22	0.111618		TRP_M	51	5313.93	5233.41	2126.35	9387.39	4523.13	6255.43	1732.3	1418.85		TRP_M	22	5888.77	5592.24	4054.76	8789.08	5009.66	7008.88	1999.22	1290.54
KYNA_M	1783	918	457	-1.25029	0.211194	-1.25032	0.211183	51	22	0.215146		KYNA_M	51	4.16666	3.88	1.7	8.82	3.18	4.88	1.7	1.56328		KYNA_M	22	4.50558	4.15281	1.8	8.09	3.65	5.37	1.72	1.31262
KYN_M	1772	929	446	-1.38254	0.166808	-1.38254	0.166808	51	22	0.169903		KYN_M	51	276.244	252.12	83.08	581.068	199.61	321.54	121.93	114.036		KYN_M	22	306.384	279.41	165.67	578.02	221.719	347.23	125.511	107.305
QUIN_P	2048	653	400	1.93555	0.0529238	1.93555	0.0529238	51	22	0.0532028		QUIN_P	51	135.842	133.22	91.68	232.52	112.99	146.03	33.04	30.7563		QUIN_P	22	117.459	116.24	15.397	162.13	110.25	132	21.75	28.9792
TRP_P	1952	749	496	0.781433	0.434549	0.781433	0.434549	51	22	0.440953		TRP_P	51	11907.3	11922	6405.12	19219.7	10304.2	13342.5	3038.33	2368.02		TRP_P	22	11347.1	11455.6	5528	15351.2	10007	12761	2754.03	2143.79
KYNA_P	1924.5	776.5	523.5	0.450827	0.652115	0.45083	0.652112	51	22	0.65447		KYNA_P	51	63.9968	63.84	20.46	109.71	51.25	76.9	25.65	17.1362		KYNA_P	22	61.871	59.175	33.59	88.74	51.54	76.5625	25.0225	15.3452
KYN_P	1773	928	447	-1.37051	0.170528	-1.37051	0.170528	51	22	0.1737		KYN_P	51	999.896	989.49	316.01	1827	837.27	1113	275.73	247.861		KYN_P	22	1083.42	1037.21	661.54	1511.4	948.66	1210.3	261.64	216.938
Age	1830	871	504	-0.685257	0.493183	-0.685262	0.493179	51	22	0.499824		Age	51	31.8662	31.7262	23.4278	42.089	28.7556	34.13	5.3744	4.07473		Age	22	32.0161	33.9343	21.64	39.4251	27.9206	36.0575	8.13689	5.16983
Variable	Test U Manna-Whitneya (Trp-cc.sta) Względem zmiennej: NT w ciąży Zaznaczone wyniki są istotne z p <.05000 Warunek uwzględniania: "Oznaczenia MP"=1											Variable	NT w ciąży=0 Statystyki opisowe (Trp-cc.sta) Warunek uwzględniania: "Oznaczenia MP"=1										Variable	NT w ciąży=1 Statystyki opisowe (Trp-cc.sta) Warunek uwzględniania: "Oznaczenia MP"=1
	Sum.rang	Sum.rang	U	Z	p	Z	p	N ważn.	N ważn.	2*1str.			Nważnych	avg	Mediana	Minimum	Maksimum	Lower	Upper	Quartile	Std Dev			n	avg	Mediana	Minimum	Maksimum	Lower	Upper	Quartile	Std Dev
data_por	2604	97	91	0.389039	0.697248	0.38909	0.69721	70	3	0.723069		data_por	70	43753.6	43776.5	41171	44123	43710	43861	151	353.619		data_por	3	43719.7	43775	43572	43812	43572	43812	240	129.214
Hbd	2655.5	45.5	39.5	1.82015	0.0687376	1.82984	0.0672747	70	3	0.0684288		Hbd	70	38.9265	39	36.1429	41	38.5714	39.5714	1	0.964849		Hbd	3	38.0952	38	37.5714	38.7143	37.5714	38.7143	1.14286	0.57735
HEIGHT	2547	154	62	-1.19491	0.232125	-1.19974	0.230243	70	3	0.250788		HEIGHT	70	1.672	1.65	1.57	1.88	1.63	1.71	0.08	0.0641917		HEIGHT	3	1.70667	1.7	1.7	1.72	1.7	1.72	0.02	0.011547
WEIGHT before	2519	182	34	-1.97298	0.0484983	-1.97338	0.0484532	70	3	0.0469805		WEIGHT before	70	78.1057	74.2	47	129	61	93	32	20.3349		WEIGHT before	3	104.667	105	88	121	88	121	33	16.5025
BMI before	2521	180	36	-1.91741	0.0551872	-1.91742	0.0551853	70	3	0.0549231		BMI before	70	27.8501	26.2138	18.3594	47.8205	22.7204	32.3232	9.60279	6.80206		BMI before	3	35.9368	35.4922	30.4498	41.8685	30.4498	41.8685	11.4187	5.72232
BMI after	2540.5	160.5	55.5	-1.37553	0.168968	-1.37554	0.168965	70	3	0.178629		BMI after	70	32.5497	31.5106	23.1405	53.7266	27.4756	37.1212	9.64555	6.38925		BMI after	3	38.0374	35.3231	33.218	45.5709	33.218	45.5709	12.3529	6.60863
WEIGHT after	2532.5	168.5	47.5	-1.59784	0.11008	-1.598	0.110044	70	3	0.114863		WEIGHT after	70	91.24	89	60	141	75	105	30	19.5925		WEIGHT after	3	110.733	104.5	96	131.7	96	131.7	35.7	18.6484
Weight now	2662.5	38.5	32.5	2.01467	0.0439405	2.01512	0.0438932	70	3	0.0398418		Weight now	70	3514.14	3510	2530	4520	3230	3750	520	439.227		Weight now	3	2993.33	2840	2830	3310	2830	3310	480	274.287
Apgar1	2592.5	108.5	102.5	0.0694713	0.944615	0.0887735	0.929262	70	3	0.947939		Apgar1	70	9.57143	10	6	10	9	10	1	0.826577		Apgar1	3	9.66667	10	9	10	9	10	1	0.57735
Apgar3	2569	132	84	-0.583559	0.559518	-0.851743	0.394357	70	3	0.588205		Apgar3	70	9.74286	10	8	10	10	10	0	0.556535		Apgar3	3	10	10	10	10	10	10	0	0
Apgar5	2575	126	90	-0.416828	0.676805	-0.69917	0.484446	70	3	0.703293		Apgar5	70	9.84286	10	8	10	10	10	0	0.404171		Apgar5	3	10	10	10	10	10	10	0	0
How many cc's	2581.5	119.5	96.5	-0.236202	0.813276	-0.263007	0.792545	70	3	0.823976		How many cc's	70	0.642857	1	0	3	0	1	1	0.723031		How many cc's	3	0.666667	1	0	1	0	1	1	0.57735
QUIN_M	2607	94	88	0.472405	0.636638	0.472412	0.636633	70	3	0.664191		QUIN_M	70	47.9579	44.905	12.0838	91.47	38.77	56.59	17.82	15.3587		QUIN_M	3	45.3318	39.75	37.01	59.2355	37.01	59.2355	22.2255	12.1186
TRP_M	2608	93	87	0.500193	0.61694	0.500193	0.61694	70	3	0.644897		TRP_M	70	5511.34	5357.09	2126.35	9387.39	4562.11	6434.78	1872.67	1369.7		TRP_M	3	4923.21	4889.58	2674.5	7205.56	2674.5	7205.56	4531.06	2265.72
KYNA_M	2601	100	94	0.305674	0.759853	0.305681	0.759848	70	3	0.783266		KYNA_M	70	4.28175	4.01199	1.7	8.82	3.33	5.09	1.76	1.51945		KYNA_M	3	3.96653	3.77959	3.56	4.56	3.56	4.56	1	0.525557
KYN_M	2563	138	78	-0.75029	0.453081	-0.75029	0.453081	70	3	0.481028		KYN_M	70	282.998	254.095	83.08	581.068	211.68	326.51	114.83	111.563		KYN_M	3	339.687	345.01	199.38	474.67	199.38	474.67	275.29	137.722
QUIN_P	2638	63	57	1.33385	0.182255	1.33385	0.182255	70	3	0.197601		QUIN_P	70	131.146	127.3	15.397	232.52	112.35	143.13	30.78	31.4105		QUIN_P	3	110.6	114.09	88.64	129.07	88.64	129.07	40.43	20.4397
TRP_P	2597	104	98	0.19452	0.845769	0.19452	0.845769	70	3	0.86504		TRP_P	70	11745.7	11726.1	5528	19219.7	10231.1	13008.2	2777.11	2319.45		TRP_P	3	11568.7	11387.4	9382.93	13935.8	9382.93	13935.8	4552.89	2281.86
KYNA_P	2575	126	90	-0.416828	0.676805	-0.416831	0.676803	70	3	0.703293		KYNA_P	70	63.1714	61.675	20.46	109.71	51.54	76.5625	25.0225	16.5296		KYNA_P	3	67.6667	76.02	45.03	81.95	45.03	81.95	36.92	19.8269
KYN_P	2603	98	92	0.361251	0.717912	0.361251	0.717912	70	3	0.743006		KYN_P	70	1027.38	1003	316.01	1827	923.4	1137	213.6	242.54		KYN_P	3	971.03	985.23	741.59	1186.27	741.59	1186.27	444.68	222.68
Age	2628	73	67	1.05596	0.290986	1.05597	0.290982	70	3	0.312753		Age	70	31.9895	32.8077	21.64	42.089	28.7556	34.7461	5.99042	4.46277		Age	3	30.0881	30.9322	27.9206	31.4114	27.9206	31.4114	3.49076	1.89231
Variable	Test U Manna-Whitneya (Trp-cc.sta) Względem zmiennej: Nied tarcz Zaznaczone wyniki są istotne z p <.05000 Warunek uwzględniania: "Oznaczenia MP"=1											Variable	Nied tarcz=0 Statystyki opisowe (Trp-cc.sta) Warunek uwzględniania: "Oznaczenia MP"=1										Variable	Nied tarcz=1 Statystyki opisowe (Trp-cc.sta) Warunek uwzględniania: "Oznaczenia MP"=1
	Sum.rang	Sum.rang	U	Z	p	Z	p	N ważn.	N ważn.	2*1str.			Nważnych	avg	Mediana	Minimum	Maksimum	Lower	Upper	Quartile	Std Dev			n	avg	Mediana	Minimum	Maksimum	Lower	Upper	Quartile	Std Dev
data_por	1905.5	795.5	542.5	0.222408	0.823997	0.222437	0.823974	51	22	0.825318		data_por	51	43792.3	43775	43304	44123	43711	43837	126	162.128		data_por	22	43659.4	43777.5	41171	44083	43573	43920	347	580.601
Hbd	1851.5	849.5	525.5	-0.426783	0.669538	-0.429056	0.667883	51	22	0.671808		Hbd	51	38.902	39	37	41	38.5714	39.1429	0.571429	0.863543		Hbd	22	38.8701	39.0714	36.1429	40.8571	38.2857	39.7143	1.42857	1.187
HEIGHT	1870.5	830.5	544.5	-0.198364	0.842761	-0.199166	0.842133	51	22	0.843949		HEIGHT	51	1.67059	1.66	1.57	1.83	1.63	1.71	0.08	0.0590055		HEIGHT	22	1.68	1.66	1.6	1.88	1.63	1.72	0.09	0.073225
WEIGHT before	1774	927	448	-1.35849	0.174309	-1.35876	0.174222	51	22	0.177559		WEIGHT before	51	76.7431	75	47	125.5	58.5	92	33.5	18.7021		WEIGHT before	22	84.8864	75.55	48.5	129	65.2	107.4	42.2	24.4936
BMI before	1786.5	914.5	460.5	-1.20822	0.226965	-1.20822	0.226962	51	22	0.228847		BMI before	51	27.4627	26.4014	18.3594	47.8205	22.2656	31.6735	9.40784	6.52753		BMI before	22	29.851	27.5868	18.9453	43.4256	23.533	35.9184	12.3853	7.64698
BMI after	1776	925	450	-1.33445	0.182058	-1.33446	0.182055	51	22	0.185464		BMI after	51	32.102	31.7898	23.1405	53.7266	26.4697	36.2449	9.77521	6.20264		BMI after	22	34.336	33.8512	23.4375	45.5807	28.578	39.9265	11.3486	6.86743
WEIGHT after	1788.5	912.5	462.5	-1.18417	0.236346	-1.18429	0.236299	51	22	0.238314		WEIGHT after	51	89.6686	90	61	141	75.4	100	24.6	17.9097		WEIGHT after	22	97.5409	91.35	60	138	75	123	48	23.1815
Weight now	1879.5	821.5	553.5	-0.0901653	0.928156	-0.0901855	0.92814	51	22	0.92871		Weight now	51	3490	3500	2570	4520	3150	3750	600	423.391		Weight now	22	3499.09	3410	2530	4430	3260	3700	440	501.331
Apgar1	1861	840	535	-0.312573	0.754605	-0.39942	0.689584	51	22	0.760932		Apgar1	51	9.58824	10	7	10	9	10	1	0.725988		Apgar1	22	9.54545	10	6	10	10	10	0	1.01076
Apgar3	1843.5	857.5	517.5	-0.522959	0.601003	-0.763294	0.445289	51	22	0.603578		Apgar3	51	9.72549	10	8	10	10	10	0	0.568452		Apgar3	22	9.81818	10	8	10	10	10	0	0.501081
Apgar5	1885	816	559	-0.0240441	0.980817	-0.0403306	0.96783	51	22	0.985724		Apgar5	51	9.84314	10	8	10	10	10	0	0.418213		Apgar5	22	9.86364	10	9	10	10	10	0	0.35125
How many cc's	1874	827	548	-0.156287	0.875807	-0.174022	0.861848	51	22	0.88146		How many cc's	51	0.627451	1	0	3	0	1	1	0.691687		How many cc's	22	0.681818	1	0	3	0	1	1	0.779888
QUIN_M	1954.5	746.5	493.5	0.811488	0.417086	0.811501	0.417079	51	22	0.419929		QUIN_M	51	48.7448	44.9	27.34	91.47	39.75	56.59	16.84	13.2519		QUIN_M	22	45.7756	45.0814	12.0838	85.93	30.69	59.2355	28.5455	19.116
TRP_M	1926	775	522	0.46886	0.63917	0.46886	0.63917	51	22	0.645869		TRP_M	51	5512.83	5338.18	3419.98	7862	4632.34	6434.78	1802.44	1077.62		TRP_M	22	5427.68	5363.62	2126.35	9387.39	4227.54	6670.14	2442.6	1982.5
KYNA_M	1929	772	519	0.504926	0.613611	0.504938	0.613603	51	22	0.620348		KYNA_M	51	4.31343	3.97	1.8	8.09	3.54	5.12	1.58	1.47828		KYNA_M	22	4.16534	3.96699	1.7	8.82	3.21	4.74	1.53	1.55132
KYN_M	1909	792	539	0.264485	0.791406	0.264485	0.791406	51	22	0.797555		KYN_M	51	290.577	254.07	146.45	581.068	215.95	340.52	124.57	116.094		KYN_M	22	273.158	265.14	83.08	474.67	201.12	351.61	150.49	104.066
QUIN_P	1774	927	448	-1.35849	0.174309	-1.35849	0.174309	51	22	0.177559		QUIN_P	51	126.938	123.64	15.397	208.3	110.4	138.09	27.69	30.4332		QUIN_P	22	138.1	136.155	92.26	232.52	114.09	149.53	35.44	32.2954
TRP_P	1927	774	521	0.480882	0.630601	0.480882	0.630601	51	22	0.637314		TRP_P	51	11820.5	12022.3	5528	19219.7	10253.3	12796.5	2543.17	2354.68		TRP_P	22	11548.2	11308.5	7757.55	15792.6	10007	13342.5	3335.53	2218.39
KYNA_P	1976.5	724.5	471.5	1.07597	0.28194	1.07598	0.281936	51	22	0.284264		KYNA_P	51	64.953	65.43	33.23	109.71	51.54	80.52	28.98	17.3087		KYNA_P	22	59.6542	58.815	20.46	88.74	50.85	66.12	15.27	14.2861
KYN_P	2039	662	409	1.82735	0.067648	1.82735	0.067648	51	22	0.0683222		KYN_P	51	1059.72	1041.13	661.54	1827	930.69	1166.49	235.8	228.01		KYN_P	22	944.728	966.565	316.01	1464.22	808.61	1025.02	216.41	254.914
Age	1866.5	834.5	540.5	-0.246452	0.805333	-0.246454	0.805331	51	22	0.806783		Age	51	31.9267	32.3176	21.64	42.089	28.7556	34.1793	5.42368	4.57481		Age	22	31.8759	32.5092	24.742	37.5195	28.4134	34.7461	6.33265	4.05499
Variable	Test U Manna-Whitneya (Trp-cc.sta) Względem zmiennej: antybiotyk w ciąży Zaznaczone wyniki są istotne z p <.05000 Warunek uwzględniania: "Oznaczenia MP"=1											Variable	antybiotyk w ciąży=0 Statystyki opisowe (Trp-cc.sta) Warunek uwzględniania: "Oznaczenia MP"=1										Variable	antybiotyk w ciąży=1 Statystyki opisowe (Trp-cc.sta) Warunek uwzględniania: "Oznaczenia MP"=1
	Sum.rang	Sum.rang	U	Z	p	Z	p	N ważn.	N ważn.	2*1str.			Nważnych	avg	Mediana	Minimum	Maksimum	Lower	Upper	Quartile	Std Dev			n	avg	Mediana	Minimum	Maksimum	Lower	Upper	Quartile	Std Dev
data_por	2281	420	329	0.879543	0.379107	0.879659	0.379045	60	13	0.387379		data_por	60	43795.1	43777	43432	44110	43710.5	43884	173.5	157.454		data_por	13	43554.6	43771	41171	44123	43643	43797	154	740.75
Hbd	2245.5	455.5	364.5	0.367678	0.713114	0.369636	0.711654	60	13	0.716284		Hbd	60	38.9119	39	36.1429	41	38.5714	39.1429	0.571429	0.934037		Hbd	13	38.8022	38.8571	37	40.8571	38.2857	39.5714	1.28571	1.12869
HEIGHT	2261.5	439.5	348.5	0.598378	0.549588	0.600797	0.547976	60	13	0.553864		HEIGHT	60	1.674	1.67	1.57	1.83	1.63	1.71	0.08	0.0588074		HEIGHT	13	1.67077	1.65	1.59	1.88	1.6	1.73	0.13	0.0836124
WEIGHT before	2244.5	456.5	365.5	0.353259	0.723894	0.35333	0.723841	60	13	0.726966		WEIGHT before	60	79.7867	74.2	48.5	129	63.25	94.2	30.95	21.2439		WEIGHT before	13	76.4769	77.1	47	107.4	58.5	93	34.5	19.0666
BMI before	2248.5	452.5	361.5	0.410934	0.681121	0.410937	0.681119	60	13	0.684566		BMI before	60	28.3898	26.7757	18.9453	47.8205	22.9607	33.5236	10.5629	7.15739		BMI before	13	27.2254	29.4118	18.3594	37.9732	22.2656	31.0735	8.80792	5.83916
BMI after	2240.5	460.5	369.5	0.295584	0.767548	0.295587	0.767546	60	13	0.770199		BMI after	60	32.9603	31.9073	23.1405	53.7266	27.6444	37.3207	9.67631	6.62448		BMI after	13	31.921	33.218	23.8281	40.0091	27.6562	35.9325	8.2763	5.70126
WEIGHT after	2253.5	447.5	356.5	0.483028	0.629076	0.483076	0.629042	60	13	0.632913		WEIGHT after	60	92.56	90.25	60	141	75.7	105.5	29.8	19.8923		WEIGHT after	13	89.6462	90	61	127	70.8	103	32.2	20.0797
Weight now	2252.5	448.5	357.5	0.468609	0.639349	0.468714	0.639274	60	13	0.643115		Weight now	60	3503.33	3495	2530	4520	3240	3735	495	438.602		Weight now	13	3443.85	3270	2570	4370	3140	3750	610	487.725
Apgar1	2220	481	390	0	1	0	1	60	13	1		Apgar1	60	9.55	10	6	10	9	10	1	0.871877		Apgar1	13	9.69231	10	9	10	9	10	1	0.480384
Apgar3	2232.5	468.5	377.5	0.180234	0.856969	0.263064	0.792501	60	13	0.858659		Apgar3	60	9.75	10	8	10	10	10	0	0.571202		Apgar3	13	9.76923	10	9	10	10	10	0	0.438529
Apgar5	2191	510	361	-0.418144	0.675842	-0.701378	0.483068	60	13	0.684566		Apgar5	60	9.83333	10	8	10	10	10	0	0.418499		Apgar5	13	9.92308	10	9	10	10	10	0	0.27735
How many cc's	2217.5	483.5	387.5	-0.0360469	0.971245	-0.0401376	0.967983	60	13	0.971592		How many cc's	60	0.633333	1	0	3	0	1	1	0.688074		How many cc's	13	0.692308	1	0	3	0	1	1	0.85485
QUIN_M	2176	525	346	-0.634425	0.525804	-0.634435	0.525798	60	13	0.534866		QUIN_M	60	47.1916	44.6651	12.0838	91.47	38.51	56.5564	18.0464	14.8531		QUIN_M	13	50.8888	47.842	25.37	85.93	40.1972	63.58	23.3828	16.9007
TRP_M	2070	631	240	-2.16281	0.0305564	-2.16281	0.0305564	60	13	0.0299379		TRP_M	60	5319.61	5244.19	2126.35	9387.39	4523.4	6022.81	1499.41	1328.79		TRP_M	13	6260.52	6434.78	3403.06	9007.02	5478.45	7176.13	1697.68	1502.14
KYNA_M	2207.5	493.5	377.5	-0.180234	0.856969	-0.180238	0.856965	60	13	0.858659		KYNA_M	60	4.28935	3.925	1.8	8.82	3.38694	5.085	1.69806	1.53919		KYNA_M	13	4.17393	4.05399	1.7	6.58	3.74	4.83	1.09	1.29811
KYN_M	2256	445	354	0.519075	0.603709	0.519075	0.603709	60	13	0.612714		KYN_M	60	287.157	259.35	83.08	581.068	212.995	342.765	129.77	109.404		KYN_M	13	276.883	239.22	123.3	578.02	183	326.51	143.51	128.669
QUIN_P	2267	434	343	0.677681	0.497974	0.677681	0.497974	60	13	0.506984		QUIN_P	60	132.43	127.3	88.64	232.52	112.995	144.335	31.34	29.0482		QUIN_P	13	120.481	125.34	15.397	180.6	104	138.43	34.43	39.5992
TRP_P	2206	495	376	-0.201862	0.840024	-0.201862	0.840024	60	13	0.847483		TRP_P	60	11710.8	11726.1	5528	19219.7	10204.2	13080.2	2876.03	2391.07		TRP_P	13	11865.9	11374	9271.45	14884.2	10469.3	13008.2	2538.87	1917.87
KYNA_P	2161	540	331	-0.850706	0.394933	-0.850713	0.39493	60	13	0.403357		KYNA_P	60	62.9578	60.53	33.59	109.71	51.43	73.745	22.315	15.5387		KYNA_P	13	65.1943	67.8125	20.46	92.01	54.26	80.56	26.3	21.2092
KYN_P	2244	457	366	0.34605	0.729305	0.34605	0.729305	60	13	0.737701		KYN_P	60	1033.31	1003	594.76	1827	923.655	1138.47	214.815	237.804		KYN_P	13	987.008	948.66	316.01	1332	923.18	1137	213.82	259.465
Age	2317	384	293	1.39862	0.161928	1.39863	0.161925	60	13	0.165974		Age	60	32.2021	33.0513	21.64	42.089	28.5845	34.8884	6.3039	4.46541		Age	13	30.5694	31.7262	23.091	36.1725	30.2122	33.0568	2.84463	3.94596
Variable	Test U Manna-Whitneya (Trp-cc.sta) Względem zmiennej: Płeć Zaznaczone wyniki są istotne z p <.05000 Warunek uwzględniania: "Oznaczenia MP"=1											Variable	Płeć=F Statystyki opisowe (Trp-cc.sta) Warunek uwzględniania: "Oznaczenia MP"=1										Variable	Płeć=M Statystyki opisowe (Trp-cc.sta) Warunek uwzględniania: "Oznaczenia MP"=1
	Sum.rang	Sum.rang	U	Z	p	Z	p	N ważn.	N ważn.	2*1str.			Nważnych	avg	Mediana	Minimum	Maksimum	Lower	Upper	Quartile	Std Dev			n	avg	Mediana	Minimum	Maksimum	Lower	Upper	Quartile	Std Dev
data_por	1026	1675	620	-0.113446	0.909677	-0.113461	0.909665	28	45	0.914744		data_por	28	43781.2	43774	43432	44110	43709.5	43822.5	113	152.681		data_por	45	43734.2	43779	41171	44123	43710	43861	151	426.331
Hbd	1053.5	1647.5	612.5	0.198531	0.84263	0.199588	0.841803	28	45	0.843654		Hbd	28	38.898	39	36.1429	41	38.4286	39.1429	0.714286	1.11531		Hbd	45	38.8889	39	37	40.8571	38.5714	39.5714	1	0.869974
HEIGHT	1172	1529	494	1.54287	0.122864	1.5491	0.121358	28	45	0.124792		HEIGHT	28	1.68393	1.7	1.6	1.83	1.645	1.715	0.07	0.0487882		HEIGHT	45	1.66689	1.65	1.57	1.88	1.61	1.7	0.09	0.0705118
WEIGHT before	1081	1620	585	0.510507	0.609696	0.51061	0.609625	28	45	0.615849		WEIGHT before	28	80.4821	80.9	48.5	121	62.85	95.25	32.4	20.2651		WEIGHT before	45	78.3978	74	47	129	62	90.5	28.5	21.2897
BMI before	1059	1642	607	0.260926	0.79415	0.260928	0.794148	28	45	0.799816		BMI before	28	28.2348	28.3472	18.9453	41.8685	22.5876	32.6097	10.022	6.46324		BMI before	45	28.1498	26.0262	18.3594	47.8205	22.7732	32.3232	9.55005	7.25838
BMI after	1017.5	1683.5	611.5	-0.209875	0.833765	-0.209877	0.833764	28	45	0.834844		BMI after	28	32.5105	32.4579	23.4375	45.5709	27.4752	35.5936	8.11838	6.0826		BMI after	45	32.94	32.0248	23.1405	53.7266	27.8132	37.5203	9.70707	6.72277
WEIGHT after	1061.5	1639.5	604.5	0.289288	0.772362	0.289317	0.772339	28	45	0.7738		WEIGHT after	28	92.5643	92.5	60	131.7	75.5	105.5	30	19.3263		WEIGHT after	45	91.7156	90	61	141	75.4	102	26.6	20.326
Weight now	931.5	1769.5	525.5	-1.18551	0.235816	-1.18578	0.235711	28	45	0.237503		Weight now	28	3403.21	3355	2530	4520	3050	3700	650	485.219		Weight now	45	3548.44	3520	2830	4430	3250	3800	550	413.45
Apgar1	1011	1690	605	-0.283615	0.776705	-0.362416	0.717041	28	45	0.782446		Apgar1	28	9.53571	10	8	10	9	10	1	0.792658		Apgar1	45	9.6	10	6	10	9	10	1	0.83666
Apgar3	976.5	1724.5	570.5	-0.675004	0.499674	-0.985214	0.32452	28	45	0.502115		Apgar3	28	9.67857	10	8	10	9.5	10	0.5	0.611832		Apgar3	45	9.8	10	8	10	10	10	0	0.504525
Apgar5	919	1782	513	-1.32732	0.184404	-2.22639	0.0259885	28	45	0.187536		Apgar5	28	9.71429	10	8	10	9.5	10	0.5	0.534522		Apgar5	45	9.93333	10	9	10	10	10	0	0.252262
How many cc's	999	1702	593	-0.41975	0.674668	-0.467385	0.640225	28	45	0.680731		How many cc's	28	0.607143	0.5	0	3	0	1	1	0.737327		How many cc's	45	0.666667	1	0	3	0	1	1	0.707107
QUIN_M	952	1749	546	-0.952947	0.340618	-0.952962	0.34061	28	45	0.34578		QUIN_M	28	45.6721	43.1565	12.0838	78.95	37.2472	56.7927	19.5455	14.8864		QUIN_M	45	49.2051	47.842	22.43	91.47	39.23	56.59	17.36	15.3676
TRP_M	1016	1685	610	-0.226892	0.820508	-0.226892	0.820508	28	45	0.826054		TRP_M	28	5426.15	5343.86	2674.5	7862	4498.12	6464.12	1966.01	1280.05		TRP_M	45	5525.14	5338.18	2126.35	9387.39	4851.07	6434.78	1583.71	1479.42
KYNA_M	1089.5	1611.5	576.5	0.606937	0.543893	0.606951	0.543884	28	45	0.546263		KYNA_M	28	4.33528	4.27281	2.02	7.94	3.50194	5.18	1.67806	1.28168		KYNA_M	45	4.22743	3.88	1.7	8.82	3.33	4.88	1.55	1.62079
KYN_M	1105	1596	561	0.782778	0.433758	0.782778	0.433758	28	45	0.439559		KYN_M	28	294.329	259.35	146.45	578.02	226.45	364.652	138.202	106.365		KYN_M	45	279.727	254.07	83.08	581.068	206.86	321.54	114.68	116.467
QUIN_P	996	1705	590	-0.453784	0.649984	-0.453784	0.649984	28	45	0.656093		QUIN_P	28	123.945	127.39	15.397	175.43	111.62	141.464	29.8443	30.589		QUIN_P	45	134.257	125.34	98.25	232.52	112.35	145.54	33.19	31.2714
TRP_P	1007	1694	601	-0.328994	0.742161	-0.328994	0.742161	28	45	0.748032		TRP_P	28	11817.8	11462.3	7757.55	19219.7	10173.7	12674.7	2501.04	2368.43		TRP_P	45	11689.1	12022.3	5528	16840.1	10253.3	13154.1	2900.72	2286.18
KYNA_P	1165.5	1535.5	500.5	1.46913	0.141799	1.46914	0.141796	28	45	0.142561		KYNA_P	28	67.6004	65.775	43.25	109.71	54.605	81.7039	27.0989	16.4176		KYNA_P	45	60.7152	58.01	20.46	94.42	51.25	70.49	19.24	16.2377
KYN_P	1068	1633	598	0.363027	0.716585	0.363027	0.716585	28	45	0.722539		KYN_P	28	1031.8	995.795	741.59	1511.4	949.055	1108.21	159.155	176.092		KYN_P	45	1020.87	1008.17	316.01	1827	904.21	1203.45	299.24	275.02
Age	1011	1690	605	-0.283615	0.776705	-0.283617	0.776704	28	45	0.782446		Age	28	31.5107	31.5264	21.64	39.0637	28.167	34.9993	6.83231	4.59289		Age	45	32.1607	32.7721	23.091	42.089	29.9986	34.13	4.13142	4.30365
Variable	Test U Manna-Whitneya (Trp-cc.sta) Względem zmiennej: cc położn og Zaznaczone wyniki są istotne z p <.05000 Warunek uwzględniania: "Oznaczenia MP"=1											Variable	cc położn og=0 Statystyki opisowe (Trp-cc.sta) Warunek uwzględniania: "Oznaczenia MP"=1										Variable	cc położn og=1 Statystyki opisowe (Trp-cc.sta) Warunek uwzględniania: "Oznaczenia MP"=1
	Sum.rang	Sum.rang	U	Z	p	Z	p	N ważn.	N ważn.	2*1str.			Nważnych	avg	Mediana	Minimum	Maksimum	Lower	Upper	Quartile	Std Dev			n	avg	Mediana	Minimum	Maksimum	Lower	Upper	Quartile	Std Dev
data_por	615.5	2085.5	384.5	-1.96805	0.0490632	-1.96831	0.0490335	21	52	0.0485159		data_por	21	43608.3	43760	41171	44063	43572	43805	233	587.164		data_por	52	43810.3	43783	43432	44123	43754.5	43879	124.5	150.764
Hbd	856	1845	467	0.962699	0.335699	0.967826	0.333132	21	52	0.341493		Hbd	21	39.034	39	37.5714	40.1429	38.8571	39.1429	0.285714	0.595741		Hbd	52	38.8352	38.9286	36.1429	41	38.2143	39.3571	1.14286	1.07739
HEIGHT	762	1939	531	-0.182791	0.854962	-0.18353	0.854382	21	52	0.860849		HEIGHT	21	1.67238	1.65	1.57	1.88	1.63	1.71	0.08	0.0694194		HEIGHT	52	1.67385	1.665	1.57	1.83	1.625	1.715	0.09	0.0612982
WEIGHT before	721	1980	490	-0.68242	0.494974	-0.682556	0.494888	21	52	0.501772		WEIGHT before	21	77.2095	72	48.5	129	60.9	88	27.1	22.277		WEIGHT before	52	80	76.7	47	125.5	63.25	94.75	31.5	20.3231
BMI before	730	1971	499	-0.572745	0.566818	-0.572749	0.566815	21	52	0.573723		BMI before	21	27.4131	27.4811	18.9453	42.608	21.3039	30.3871	9.0831	6.81633		BMI before	52	28.4931	26.7757	18.3594	47.8205	22.9607	33.5236	10.5629	7.00057
BMI after	757	1944	526	-0.243721	0.807447	-0.243723	0.807445	21	52	0.813622		BMI after	21	32.5423	33.126	23.4375	45.5807	26.4697	36.7309	10.2613	6.72459		BMI after	52	32.8693	31.5106	23.1405	53.7266	28.3141	37.3852	9.07111	6.39352
WEIGHT after	749.5	1951.5	518.5	-0.335117	0.737537	-0.33515	0.737512	21	52	0.739493		WEIGHT after	21	91.5143	89	60	138	73	102	29	22.3476		WEIGHT after	52	92.2538	91.85	61	141	75.7	105	29.3	18.9318
Weight now	785	1916	538	0.0974885	0.922339	0.0975103	0.922321	21	52	0.92776		Weight now	21	3475.71	3490	2530	4370	3150	3780	630	428.107		Weight now	52	3499.62	3455	2570	4520	3215	3715	500	455.214
Apgar1	793	1908	530	0.194977	0.845411	0.24915	0.803245	21	52	0.851358		Apgar1	21	9.52381	10	6	10	10	10	0	1.03049		Apgar1	52	9.59615	10	7	10	9	10	1	0.7211
Apgar3	744.5	1956.5	513.5	-0.396047	0.692071	-0.578057	0.563226	21	52	0.694298		Apgar3	21	9.71429	10	8	10	10	10	0	0.560612		Apgar3	52	9.76923	10	8	10	10	10	0	0.546482
Apgar5	702	1999	471	-0.913955	0.360741	-1.53303	0.125269	21	52	0.366774		Apgar5	21	9.7619	10	9	10	10	10	0	0.436436		Apgar5	52	9.88462	10	8	10	10	10	0	0.378534
How many cc's	669	2032	438	-1.31609	0.188143	-1.46545	0.142799	21	52	0.19175		How many cc's	21	0.428571	0	0	1	0	1	1	0.507093		How many cc's	52	0.730769	1	0	3	0	1	1	0.769909
QUIN_M	649	2052	418	-1.55982	0.118804	-1.55984	0.118799	21	52	0.120848		QUIN_M	21	43.381	42.68	12.0838	91.47	39.23	45.61	6.38	14.6662		QUIN_M	52	49.6548	48.99	22.43	85.93	37.8672	62.3627	24.4955	15.1458
TRP_M	785	1916	538	0.0974885	0.922339	0.0974885	0.922339	21	52	0.92776		TRP_M	21	5421.7	5454.32	2126.35	8789.08	4902.47	6050.2	1147.73	1446.65		TRP_M	52	5513.61	5310.75	2955.5	9387.39	4516.84	6443.9	1927.06	1391.35
KYNA_M	733	1968	502	-0.536187	0.59183	-0.536199	0.591821	21	52	0.598731		KYNA_M	21	4.22046	3.79632	1.95	8.09	3.44388	4.59	1.14612	1.62948		KYNA_M	52	4.28832	4.235	1.7	8.82	3.435	5.085	1.65	1.44824
KYN_M	793	1908	530	0.194977	0.845411	0.194977	0.845411	21	52	0.851358		KYN_M	21	286.037	278.94	83.08	554.05	207.47	347.23	139.76	116.864		KYN_M	52	285.041	253.095	123.3	581.068	215.13	324.025	108.895	111.393
QUIN_P	781	1920	542	0.0487443	0.961123	0.0487443	0.961123	21	52	0.966252		QUIN_P	21	130.421	128.89	98.25	208.3	114.12	137.13	23.01	24.8153		QUIN_P	52	130.253	125.525	15.397	232.52	110.47	146.08	35.61	33.668
TRP_P	772	1929	541	-0.0609303	0.951415	-0.0609303	0.951415	21	52	0.956618		TRP_P	21	11686.8	11922	5528	16840.1	10112.4	13792	3679.61	2738.66		TRP_P	52	11759.3	11571.5	6405.12	19219.7	10320.7	12778.8	2458.11	2131.14
KYNA_P	796	1905	527	0.231535	0.816899	0.231537	0.816898	21	52	0.82302		KYNA_P	21	65.8495	62.53	33.59	109.71	49.162	80.12	30.958	20.1944		KYNA_P	52	62.3492	61.675	20.46	90.28	54.185	73.745	19.56	14.923
KYN_P	833	1868	490	0.68242	0.494974	0.68242	0.494974	21	52	0.501772		KYN_P	21	1058.83	989.52	594.76	1504.64	931.2	1210.6	279.4	235.28		KYN_P	52	1011.43	1003	316.01	1827	909.115	1116.63	207.515	243.606
Age	703	1998	472	-0.901769	0.36718	-0.901776	0.367177	21	52	0.373269		Age	21	31.0333	31.3484	23.091	37.5195	27.8029	34.13	6.32717	4.25256		Age	52	32.266	32.8077	21.64	42.089	29.7659	34.6242	4.85832	4.44436
Variable	Test U Manna-Whitneya (Trp-cc.sta) Względem zmiennej: cc położn dysproporcja Zaznaczone wyniki są istotne z p <.05000 Warunek uwzględniania: "Oznaczenia MP"=1											Variable	cc położn dysproporcja=0 Statystyki opisowe (Trp-cc.sta) Warunek uwzględniania: "Oznaczenia MP"=1										Variable	cc położn dysproporcja=1 Statystyki opisowe (Trp-cc.sta) Warunek uwzględniania: "Oznaczenia MP"=1
	Sum.rang	Sum.rang	U	Z	p	Z	p	N ważn.	N ważn.	2*1str.			Nważnych	avg	Mediana	Minimum	Maksimum	Lower	Upper	Quartile	Std Dev			n	avg	Mediana	Minimum	Maksimum	Lower	Upper	Quartile	Std Dev
data_por	2048.5	652.5	278.5	-1.88455	0.0594919	-1.88479	0.0594585	59	14	0.0589416		data_por	59	43724.5	43773	41171	44123	43643	43837	194	374.589		data_por	14	43869.1	43803	43665	44110	43771	44042	271	149.37
Hbd	1935.5	765.5	165.5	-3.46785	0.000524715	-3.48632	0.000489788	59	14	0.000305066		Hbd	59	38.6901	39	36.1429	41	38.2857	39.1429	0.857143	0.877088		Hbd	14	39.7449	40	38.1429	41	39.1429	40.2857	1.14286	0.862945
HEIGHT	2190	511	406	0.0980805	0.921868	0.0984771	0.921554	59	14	0.928248		HEIGHT	59	1.67322	1.67	1.57	1.88	1.63	1.72	0.09	0.0619633		HEIGHT	14	1.67429	1.655	1.58	1.83	1.62	1.71	0.09	0.0708969
WEIGHT before	2224	477	372	0.574472	0.565649	0.574587	0.565571	59	14	0.574304		WEIGHT before	59	79.761	75	47	129	64.5	94.5	30	20.876		WEIGHT before	14	76.8214	74.2	55	111.6	57	92	35	20.9977
BMI before	2226.5	474.5	369.5	0.6095	0.542193	0.609505	0.54219	59	14	0.546214		BMI before	59	28.3999	27.1501	18.3594	47.8205	23.1481	33.218	10.0698	7.00917		BMI before	14	27.2661	25.9353	19.0311	41.4932	22.2656	31.4627	9.19705	6.6916
BMI after	2187	514	409	0.056046	0.955305	0.0560464	0.955305	59	14	0.961328		BMI after	59	32.836	32.3232	23.1405	53.7266	27.4756	37.5203	10.0447	6.57032		BMI after	14	32.5192	30.9406	24.977	45.7317	27.6562	35.2667	7.61041	6.11301
WEIGHT after	2193.5	507.5	402.5	0.147121	0.883037	0.147136	0.883025	59	14	0.884338		WEIGHT after	59	92.1949	90	60	141	75	105	30	20.1362		WEIGHT after	14	91.3929	89.9	68	123	75.4	105	29.6	19.1172
Weight now	1934.5	766.5	164.5	-3.48186	0.000498013	-3.48264	0.000496566	59	14	0.000286314		Weight now	59	3396.27	3360	2530	4370	3140	3660	520	385.316		Weight now	14	3899.29	4045	2960	4520	3680	4180	500	461.444
Apgar1	2149.5	551.5	379.5	-0.469385	0.638795	-0.599802	0.548639	59	14	0.642316		Apgar1	59	9.54237	10	6	10	9	10	1	0.857463		Apgar1	14	9.71429	10	8	10	10	10	0	0.61125
Apgar3	2126.5	574.5	356.5	-0.79165	0.428565	-1.15547	0.2479	59	14	0.432736		Apgar3	59	9.72881	10	8	10	10	10	0	0.551815		Apgar3	14	9.85714	10	8	10	10	10	0	0.534522
Apgar5	2149	552	379	-0.476391	0.633796	-0.79908	0.424245	59	14	0.642316		Apgar5	59	9.83051	10	8	10	10	10	0	0.421514		Apgar5	14	9.92857	10	9	10	10	10	0	0.267261
How many cc's	2288.5	412.5	307.5	1.47821	0.139352	1.64597	0.0997719	59	14	0.14061		How many cc's	59	0.711864	1	0	3	0	1	1	0.743961		How many cc's	14	0.357143	0	0	1	0	1	1	0.497245
QUIN_M	2289	412	307	1.48522	0.137487	1.48524	0.137481	59	14	0.14061		QUIN_M	59	49.1753	45.28	12.0838	91.47	39.23	59.2355	20.0055	15.4104		QUIN_M	14	42.2648	41.0002	22.43	63.32	29.05	49.39	20.34	13.2308
TRP_M	2291	410	305	1.51324	0.130219	1.51324	0.130219	59	14	0.133112		TRP_M	59	5616.58	5454.32	2126.35	9387.39	4722.05	6501.23	1779.18	1409.16		TRP_M	14	4941.81	4828.22	2955.5	7210.41	4151.72	5642.18	1490.46	1252.27
KYNA_M	2265	436	331	1.14894	0.25058	1.14897	0.250569	59	14	0.25658		KYNA_M	59	4.38299	4.05399	1.8	8.82	3.54	5.09	1.55	1.49628		KYNA_M	14	3.78758	3.76	1.7	6.03	2.67	4.76	2.09	1.42172
KYN_M	2222	479	374	0.546449	0.584758	0.546449	0.584758	59	14	0.593394		KYN_M	59	283.274	261.31	83.08	578.32	214.31	340.52	126.21	101.139		KYN_M	14	293.983	244.78	123.3	581.068	199.61	446.52	246.91	154.769
QUIN_P	2299	402	297	1.62533	0.104092	1.62533	0.104092	59	14	0.106116		QUIN_P	59	134.36	130.71	88.64	232.52	112.99	146.13	33.14	29.9237		QUIN_P	14	113.197	121.28	15.397	146.03	110.54	129.35	18.81	31.773
TRP_P	2064	637	294	-1.66737	0.095442	-1.66737	0.095442	59	14	0.0971641		TRP_P	59	11568.5	11374	5528	19219.7	10112.4	13008.2	2895.83	2452.26		TRP_P	14	12454.7	12480.8	10116.2	14735.8	11404.1	13435.2	2031.05	1359.85
KYNA_P	2171	530	401	-0.168138	0.866475	-0.168139	0.866474	59	14	0.873409		KYNA_P	59	63.5967	62.53	33.23	109.71	50.85	76.9	26.05	16.6738		KYNA_P	14	62.3424	61.32	20.46	83.63	54.5	74	19.5	16.535
KYN_P	2142	559	372	-0.574472	0.565649	-0.574472	0.565649	59	14	0.574304		KYN_P	59	1024.4	993.76	594.76	1827	923.4	1123.58	200.18	232.949		KYN_P	14	1027.87	1044.36	316.01	1511.4	914.02	1166.49	252.47	280.078
Age	2192.5	508.5	403.5	0.133109	0.894107	0.13311	0.894106	59	14	0.895288		Age	59	31.9843	32.3176	21.64	42.089	28.4134	34.5024	6.08898	4.48043		Age	14	31.6042	32.23	23.4278	37.0595	29.3196	34.7707	5.45106	4.16807
Variable	Test U Manna-Whitneya (Trp-cc.sta) Względem zmiennej: cc połoznicze miednicowe Zaznaczone wyniki są istotne z p <.05000 Warunek uwzględniania: "Oznaczenia MP"=1											Variable	cc połoznicze miednicowe=0 Statystyki opisowe (Trp-cc.sta) Warunek uwzględniania: "Oznaczenia MP"=1										Variable	cc połoznicze miednicowe=1 Statystyki opisowe (Trp-cc.sta) Warunek uwzględniania: "Oznaczenia MP"=1
	Sum.rang	Sum.rang	U	Z	p	Z	p	N ważn.	N ważn.	2*1str.			Nważnych	avg	Mediana	Minimum	Maksimum	Lower	Upper	Quartile	Std Dev			Nważnych	Średnia	Mediana	Minimum	Maksimum	Dolny	Górny	Kwartyl.	Odch.std
data_por	2443.5	257.5	229.5	0.0281025	0.97758	0.0281062	0.977577	66	7	0.978071		data_por	66	43748.9	43777	41171	44123	43697	43838	141	360.417		data_por	7	43783.3	43773	43432	44049	43754	43920	166	188.833
Hbd	2418	283	207	-0.44964	0.65297	-0.452035	0.651244	66	7	0.666312		Hbd	66	38.881	39	36.1429	41	38.2857	39.5714	1.28571	1.00629		Hbd	7	39	39.1429	38.2857	39.5714	38.7143	39.1429	0.428571	0.404061
HEIGHT	2445	256	228	0.056205	0.955179	0.0564322	0.954998	66	7	0.96346		HEIGHT	66	1.67409	1.665	1.57	1.88	1.63	1.71	0.08	0.0649965		HEIGHT	7	1.66714	1.65	1.62	1.74	1.62	1.72	0.1	0.0468025
WEIGHT before	2541	160	132	1.85477	0.0636307	1.85514	0.0635775	66	7	0.0641415		WEIGHT before	66	80.7439	78.4	47	129	64.5	95	30.5	21.1721		WEIGHT before	7	64.6143	64.9	55	77.1	58	69.3	11.3	7.33563
BMI before	2552	149	121	2.06085	0.0393181	2.06087	0.0393166	66	7	0.038299		BMI before	66	28.7117	27.8414	18.3594	47.8205	23.1481	33.218	10.0698	7.05527		BMI before	7	23.192	23.2708	20.9572	25.4657	21.3039	25.1486	3.84466	1.72207
BMI after	2568	133	105	2.36061	0.0182455	2.36063	0.0182446	66	7	0.0162968		BMI after	66	33.3228	33.172	23.1405	53.7266	27.8132	37.6493	9.83604	6.52176		BMI after	7	27.6122	28.578	24.977	29.4078	25.9107	29.3848	3.47407	1.81109
WEIGHT after	2564	137	109	2.28567	0.0222742	2.2859	0.0222608	66	7	0.0204333		WEIGHT after	66	93.647	93.85	60	141	77	106	29	20.0461		WEIGHT after	7	76.9	75	68	87	68	86.7	18.7	7.9643
Weight now	2457	244	216	0.281025	0.778691	0.281088	0.778643	66	7	0.790358		Weight now	66	3493.33	3510	2530	4520	3230	3740	510	445.101		Weight now	7	3487.14	3360	3080	4180	3100	4140	1040	476.89
Apgar1	2446	255	227	0.07494	0.940262	0.0957617	0.92371	66	7	0.94886		Apgar1	66	9.57576	10	6	10	9	10	1	0.823886		Apgar1	7	9.57143	10	8	10	9	10	1	0.786796
Apgar3	2427.5	273.5	216.5	-0.271658	0.785886	-0.396502	0.691735	66	7	0.790358		Apgar3	66	9.74242	10	8	10	10	10	0	0.563249		Apgar3	7	9.85714	10	9	10	10	10	0	0.377964
Apgar5	2443	258	230	0.018735	0.985053	0.0314254	0.97493	66	7	0.99269		Apgar5	66	9.84848	10	8	10	10	10	0	0.401628		Apgar5	7	9.85714	10	9	10	10	10	0	0.377964
How many cc's	2545	156	128	1.92971	0.0536442	2.14869	0.0316594	66	7	0.0535075		How many cc's	66	0.69697	1	0	3	0	1	1	0.722596		How many cc's	7	0.142857	0	0	1	0	0	0	0.377964
QUIN_M	2339	362	128	-1.92971	0.0536442	-1.92974	0.0536405	66	7	0.0535075		QUIN_M	66	46.5068	44.4164	12.0838	91.47	38.25	55.12	16.87	14.2272		QUIN_M	7	60.5148	64.7965	35.44	85.93	44.4474	78.95	34.5026	19.1098
TRP_M	2383	318	172	-1.10537	0.269002	-1.10537	0.269002	66	7	0.279657		TRP_M	66	5418.43	5336.99	2126.35	9387.39	4523.13	6434.78	1911.65	1378.84		TRP_M	7	6135.32	5560.95	4523.66	9007.02	5192.91	7149.63	1956.72	1521.02
KYNA_M	2349.5	351.5	138.5	-1.73299	0.0830988	-1.73303	0.0830917	66	7	0.0831217		KYNA_M	66	4.19625	3.875	1.7	8.82	3.21	4.83	1.62	1.52271		KYNA_M	7	4.95286	5.08	3.58	6.22	4.25	6.13	1.88	0.983662
KYN_M	2382	319	171	-1.1241	0.260971	-1.1241	0.260971	66	7	0.271376		KYN_M	66	284.077	252.31	83.08	581.068	206.86	340.52	133.66	116.814		KYN_M	7	297.117	279.88	231.18	387.52	254.12	351.61	97.49	54.6931
QUIN_P	2319	382	108	-2.30441	0.0212005	-2.30441	0.0212005	66	7	0.0193258		QUIN_P	66	127.821	123.965	15.397	232.52	110.55	138.43	27.88	30.2771		QUIN_P	7	153.69	149.53	98.25	201.63	142.57	180.6	38.03	32.4188
TRP_P	2375	326	164	-1.25525	0.209391	-1.25525	0.209391	66	7	0.217921		TRP_P	66	11651.8	11571.5	5528	19219.7	10122.3	13006.4	2884.12	2363.94		TRP_P	7	12555.3	12588.4	10975.4	14108.1	10984.2	14002.3	3018.09	1489.54
KYNA_P	2456	245	217	0.26229	0.793098	0.262292	0.793096	66	7	0.804525		KYNA_P	66	63.6194	62.225	20.46	109.71	51.25	78.21	26.96	17.2813		KYNA_P	7	60.8742	57.92	54.62	71.2291	55.1	66.12	11.02	6.29242
KYN_P	2460	241	213	0.33723	0.735944	0.33723	0.735944	66	7	0.748268		KYN_P	66	1024.93	1016.6	316.01	1827	923.91	1137	213.09	244.176		KYN_P	7	1026.4	981.33	734.16	1342.9	904.21	1305.02	400.81	220.545
Age	2428.5	272.5	217.5	-0.252923	0.800328	-0.252924	0.800327	66	7	0.804525		Age	66	31.8769	32.2834	21.64	42.089	28.1177	34.7461	6.62834	4.55469		Age	7	32.2366	32.8433	28.4134	35.0062	28.7556	34.3984	5.64271	2.66243
Variable	Test U Manna-Whitneya (Trp-cc.sta) Względem zmiennej: cc Tokofobia Zaznaczone wyniki są istotne z p <.05000 Warunek uwzględniania: "Oznaczenia MP"=1											Variable	cc Tokofobia=0 Statystyki opisowe (Trp-cc.sta) Warunek uwzględniania: "Oznaczenia MP"=1										Variable	cc Tokofobia=1 Statystyki opisowe (Trp-cc.sta) Warunek uwzględniania: "Oznaczenia MP"=1
	Sum.rang	Sum.rang	U	Z	p	Z	p	N ważn.	N ważn.	2*1str.			Nważnych	avg	Mediana	Minimum	Maksimum	Lower	Upper	Quartile	Std Dev			n	avg	Mediana	Minimum	Maksimum	Lower	Upper	Quartile	Std Dev
data_por	2394.5	306.5	251.5	1.01877	0.308311	1.01891	0.308247	63	10	0.313332		data_por	63	43757.3	43775	41171	44123	43754	43838	84	366.024		data_por	10	43720.3	43677.5	43521	44063	43551	43861	310	196.28
Hbd	2275.5	425.5	259.5	-0.890425	0.373238	-0.895167	0.370698	63	10	0.378786		Hbd	63	38.8639	39	36.1429	41	38.2857	39.1429	0.857143	0.996514		Hbd	10	39.0714	39.1429	37.5714	40.1429	38.8571	39.5714	0.714286	0.741543
HEIGHT	2420	281	226	1.42789	0.153325	1.43366	0.15167	63	10	0.157849		HEIGHT	63	1.67778	1.67	1.57	1.88	1.63	1.72	0.09	0.0644692		HEIGHT	10	1.646	1.645	1.57	1.72	1.6	1.7	0.1	0.0490351
WEIGHT before	2360	341	286	0.465267	0.64174	0.465361	0.641674	63	10	0.652246		WEIGHT before	63	79.6683	75	48.5	129	61	95	34	20.8855		WEIGHT before	10	76.23	71	47	121	64.5	88	23.5	20.9751
BMI before	2329	372	313	-0.0320874	0.974402	-0.0320876	0.974402	63	10	0.981097		BMI before	63	28.2049	26.4014	18.9453	47.8205	22.7204	32.7694	10.049	6.95211		BMI before	10	28.0409	27.6559	18.3594	41.8685	23.6915	32.3232	8.63177	7.06556
BMI after	2287	414	271	-0.705923	0.480237	-0.705928	0.480233	63	10	0.490964		BMI after	63	32.5909	30.8596	23.1405	53.7266	27.4756	37.1212	9.64555	6.48291		BMI after	10	33.9362	33.9458	23.8281	45.5709	31.2314	38.1354	6.90401	6.40636
WEIGHT after	2325.5	375.5	309.5	-0.0882403	0.929686	-0.0882492	0.929679	63	10	0.930767		WEIGHT after	63	92.0365	90	60	141	75	106	31	20.1144		WEIGHT after	10	92.07	91.5	61	131.7	84	100	16	18.8298
Weight now	2338.5	362.5	307.5	0.120328	0.904224	0.120355	0.904202	63	10	0.90569		Weight now	63	3499.52	3500	2530	4520	3150	3780	630	465.647		Weight now	10	3450	3475	2830	3800	3360	3660	300	293.977
Apgar1	2296	405	280	-0.561529	0.574437	-0.717548	0.473037	63	10	0.585218		Apgar1	63	9.53968	10	6	10	9	10	1	0.858081		Apgar1	10	9.8	10	9	10	10	10	0	0.421637
Apgar3	2295.5	405.5	279.5	-0.569551	0.568982	-0.831298	0.405806	63	10	0.574355		Apgar3	63	9.73016	10	8	10	10	10	0	0.573792		Apgar3	10	9.9	10	9	10	10	10	0	0.316228
Apgar5	2281	420	265	-0.802185	0.422447	-1.34555	0.178447	63	10	0.432838		Apgar5	63	9.8254	10	8	10	10	10	0	0.422729		Apgar5	10	10	10	10	10	10	10	0	0
How many cc's	2358.5	342.5	287.5	0.441202	0.659067	0.491271	0.623235	63	10	0.663707		How many cc's	63	0.666667	1	0	3	0	1	1	0.740532		How many cc's	10	0.5	0.5	0	1	0	1	1	0.527046
QUIN_M	2362.5	338.5	283.5	0.505376	0.613295	0.505384	0.613289	63	10	0.618347		QUIN_M	63	48.1918	44.91	12.0838	91.47	38.25	60.3943	22.1443	15.5791		QUIN_M	10	45.6965	42.795	27.86	67.26	38.77	55.12	16.35	12.8592
TRP_M	2431	270	215	1.60437	0.108634	1.60437	0.108634	63	10	0.111297		TRP_M	63	5605.33	5454.32	2955.5	9387.39	4632.34	6453.03	1820.69	1335.19		TRP_M	10	4742.8	4764.21	2126.35	6900.39	3943.32	6255.43	2312.11	1624.85
KYNA_M	2397.5	303.5	248.5	1.06691	0.286015	1.06693	0.286004	63	10	0.290772		KYNA_M	63	4.35417	4.05399	1.7	8.82	3.54	5.09	1.55	1.48926		KYNA_M	10	3.73096	3.62979	1.95	6.29	2.47	4.88	2.41	1.46359
KYN_M	2382	319	264	0.818229	0.413227	0.818229	0.413227	63	10	0.42354		KYN_M	63	287.785	257.39	123.3	581.068	215.95	345.01	129.06	107.658		KYN_M	10	269.841	225.45	83.08	554.05	196.23	291.5	95.27	143.222
QUIN_P	2410	291	236	1.26745	0.204995	1.26745	0.204995	63	10	0.21132		QUIN_P	63	131.864	129.07	15.397	232.52	112.99	146.03	33.04	32.9696		QUIN_P	10	120.458	116.325	104.08	143.13	110.4	130.71	20.31	13.3755
TRP_P	2324	377	308	-0.112306	0.910581	-0.112306	0.910581	63	10	0.918219		TRP_P	63	11750.2	11537.3	5528	19219.7	10122.3	13342.5	3220.23	2384.68		TRP_P	10	11664.3	12010.4	7998.53	14633.4	10469.3	12541.4	2072.1	1797.3
KYNA_P	2335	366	311	0.0641748	0.948831	0.0641753	0.948831	63	10	0.955911		KYNA_P	63	63.0631	61.92	20.46	94.42	52.8125	76.9	24.0875	15.5444		KYNA_P	10	65.202	63.32	33.23	109.71	48.61	76.02	27.41	22.7949
KYN_P	2431	270	215	1.60437	0.108634	1.60437	0.108634	63	10	0.111297		KYN_P	63	1042.28	1027.2	316.01	1827	923.4	1186.27	262.87	246.596		KYN_P	10	916.612	944.965	594.76	1153.36	772.21	985.23	213.02	170.231
Age	2254.5	446.5	238.5	-1.22734	0.219695	-1.22735	0.219691	63	10	0.223378		Age	63	31.6928	32.2491	21.64	42.089	27.9206	34.5024	6.58179	4.58271		Age	10	33.2882	33.8439	28.1177	37.5195	31.4114	35.0062	3.5948	2.74359
Variable	Test U Manna-Whitneya (Trp-cc.sta) Względem zmiennej: cc ortopedyczne Zaznaczone wyniki są istotne z p <.05000 Warunek uwzględniania: "Oznaczenia MP"=1											Variable	cc ortopedyczne=0 Statystyki opisowe (Trp-cc.sta) Warunek uwzględniania: "Oznaczenia MP"=1										Variable	cc ortopedyczne=1 Statystyki opisowe (Trp-cc.sta) Warunek uwzględniania: "Oznaczenia MP"=1
	Sum.rang	Sum.rang	U	Z	p	Z	p	N ważn.	N ważn.	2*1str.			Nważnych	avg	Mediana	Minimum	Maksimum	Lower	Upper	Quartile	Std Dev			n	avg	Mediana	Minimum	Maksimum	Lower	Upper	Quartile	Std Dev
data_por	2602	99	84	1.87817	0.0603595	1.87841	0.0603258	68	5	0.0604303		data_por	68	43793	43780	43304	44123	43754	43849.5	95.5	164.696		data_por	5	43197.8	43643	41171	43907	43571	43697	126	1139.91
Hbd	2543	158	143	0.589656	0.555421	0.592797	0.553318	68	5	0.573545		Hbd	68	38.9118	39	36.1429	41	38.5714	39.5714	1	0.983268		Hbd	5	38.6286	39	37.7143	39.1429	38.1429	39.1429	1	0.659313
HEIGHT	2409	292	63	-2.33679	0.0194509	-2.34623	0.0189648	68	5	0.0165289		HEIGHT	68	1.66794	1.65	1.57	1.83	1.625	1.7	0.075	0.0585282		HEIGHT	5	1.748	1.74	1.65	1.88	1.71	1.76	0.05	0.0846759
WEIGHT before	2450	251	104	-1.44138	0.149478	-1.44167	0.149396	68	5	0.157081		WEIGHT before	68	78.0574	74.2	47	125.5	61.5	93.2	31.7	20.155		WEIGHT before	5	94.7	92.1	60.9	129	84.1	107.4	23.3	25.4919
BMI before	2478	223	132	-0.829887	0.406603	-0.829893	0.4066	68	5	0.424221		BMI before	68	27.9782	26.2138	18.3594	47.8205	22.7468	32.3866	9.63979	6.8494		BMI before	5	30.9602	30.3871	20.8269	42.608	27.1501	33.8292	6.67915	8.08442
BMI after	2463	238	117	-1.15747	0.24708	-1.15748	0.247076	68	5	0.26031		BMI after	68	32.5537	31.5106	23.1405	53.7266	27.5659	36.9261	9.36012	6.38934		BMI after	5	35.7885	35.9325	26.4697	45.5807	32.0248	38.9348	6.91001	7.19048
WEIGHT after	2431.5	269.5	85.5	-1.84541	0.0649794	-1.84559	0.0649525	68	5	0.0637562		WEIGHT after	68	90.7559	89	60	141	74.9	103.75	28.85	19.0711		WEIGHT after	5	109.52	106	77.4	138	99.2	127	27.8	23.8078
Weight now	2452.5	248.5	106.5	-1.38678	0.165508	-1.38709	0.165414	68	5	0.1707		Weight now	68	3473.97	3435	2530	4520	3145	3745	600	446.115		Weight now	5	3748	3680	3360	4370	3630	3700	70	373.591
Apgar1	2586	115	100	1.52874	0.12633	1.95349	0.0507623	68	5	0.132178		Apgar1	68	9.64706	10	7	10	9.5	10	0.5	0.685994		Apgar1	5	8.6	9	6	10	8	10	2	1.67332
Apgar3	2557	144	129	0.895404	0.370572	1.3069	0.191247	68	5	0.387608		Apgar3	68	9.77941	10	8	10	10	10	0	0.513855		Apgar3	5	9.4	10	8	10	9	10	1	0.894427
Apgar5	2563	138	123	1.02644	0.304685	1.72171	0.0851231	68	5	0.320079		Apgar5	68	9.86765	10	8	10	10	10	0	0.382623		Apgar5	5	9.6	10	9	10	9	10	1	0.547723
How many cc's	2546.5	154.5	139.5	0.666093	0.505352	0.741684	0.45828	68	5	0.516653		How many cc's	68	0.661765	1	0	3	0	1	1	0.725038		How many cc's	5	0.4	0	0	1	0	1	1	0.547723
QUIN_M	2494	207	148	-0.480461	0.6309	-0.480468	0.630895	68	5	0.648325		QUIN_M	68	47.8823	44.1987	12.0838	91.47	37.8672	59.8149	21.9477	15.7081		QUIN_M	5	47.411	45.61	44.8827	53.8101	44.91	47.842	2.93203	3.77573
TRP_M	2490	211	144	-0.567817	0.570159	-0.567817	0.570159	68	5	0.588191		TRP_M	68	5450.16	5311.94	2126.35	9387.39	4542.89	6443.9	1901.02	1381.03		TRP_M	5	5990.48	5549.77	4227.54	8789.08	5335.8	6050.2	714.4	1700.48
KYNA_M	2529.5	171.5	156.5	0.294828	0.768125	0.294835	0.76812	68	5	0.774908		KYNA_M	68	4.28836	3.95355	1.7	8.82	3.27	5.105	1.835	1.54015		KYNA_M	5	4.0028	4.05399	3.54	4.63	3.58	4.21	0.63	0.456036
KYN_M	2515	186	169	-0.0218391	0.982576	-0.0218391	0.982576	68	5	0.991558		KYN_M	68	285.463	255.755	83.08	581.068	207.165	342.765	135.6	113.741		KYN_M	5	283.487	252.5	214.31	454.04	217.647	278.94	61.2929	98.9818
QUIN_P	2490	211	144	-0.567817	0.570159	-0.567817	0.570159	68	5	0.588191		QUIN_P	68	129.919	125.525	15.397	232.52	110.545	142.85	32.305	31.752		QUIN_P	5	135.506	133.22	114.12	175.43	116.33	138.43	22.1	24.6616
TRP_P	2596	105	90	1.74713	0.0806157	1.74713	0.0806157	68	5	0.0825381		TRP_P	68	11840.5	11884.2	5528	19219.7	10346.1	13081.1	2735.02	2301.46		TRP_P	5	10350.4	9696.45	8710.59	13842.4	9271.45	10231.1	959.65	2030.35
KYNA_P	2532	169	154	0.349426	0.72677	0.349429	0.726768	68	5	0.742588		KYNA_P	68	63.4839	61.675	20.46	109.71	52.0663	76.7313	24.665	16.8628		KYNA_P	5	61.618	62.53	48.56	80.12	51.54	65.34	13.8	12.5408
KYN_P	2488	213	142	-0.611496	0.540872	-0.611496	0.540872	68	5	0.559064		KYN_P	68	1018.94	995.795	316.01	1827	923.29	1130.29	207	238.002		KYN_P	5	1108.37	1103.42	748.23	1483.3	923.91	1283	359.09	289.318
Age	2631	70	55	2.5115	0.0120224	2.51152	0.0120218	68	5	0.00906904		Age	68	32.2666	32.95	21.64	42.089	30.1054	34.7584	4.65298	4.2935		Age	5	27.0806	25.7248	24.742	31.6413	25.4319	27.8631	2.43121	2.80349
Variable	Test U Manna-Whitneya (Trp-cc.sta) Względem zmiennej: cc okulistyczne Zaznaczone wyniki są istotne z p <.05000 Warunek uwzględniania: "Oznaczenia MP"=1											Variable	cc okulistyczne=0 Statystyki opisowe (Trp-cc.sta) Warunek uwzględniania: "Oznaczenia MP"=1										Variable	cc okulistyczne=1 Statystyki opisowe (Trp-cc.sta) Warunek uwzględniania: "Oznaczenia MP"=1
	Sum.rang	Sum.rang	U	Z	p	Z	p	N ważn.	N ważn.	2*1str.			Nważnych	avg	Mediana	Minimum	Maksimum	Lower	Upper	Quartile	Std Dev			n	avg	Mediana	Minimum	Maksimum	Lower	Upper	Quartile	Std Dev
data_por	2570	131	110	1.82769	0.0675966	1.82793	0.0675606	67	6	0.0683775		data_por	67	43761.3	43782	41171	44123	43711	43907	196	357.459		data_por	6	43650.7	43701.5	43304	43781	43643	43773	130	181.219
Hbd	2453.5	247.5	175.5	-0.512156	0.608542	-0.514883	0.606635	67	6	0.616975		Hbd	67	38.8742	39	36.1429	41	38.2857	39.1429	0.857143	0.997995		Hbd	6	39.0952	39.0714	38.5714	39.5714	38.7143	39.5714	0.857143	0.42056
HEIGHT	2554.5	146.5	125.5	1.51638	0.129424	1.52251	0.127882	67	6	0.131953		HEIGHT	67	1.67672	1.67	1.57	1.88	1.63	1.72	0.09	0.064253		HEIGHT	6	1.63667	1.64	1.59	1.68	1.6	1.67	0.07	0.036697
WEIGHT before	2591	110	89	2.24947	0.0244834	2.24992	0.0244548	67	6	0.0223211		WEIGHT before	67	80.7522	77.1	47	129	64.5	95	30.5	20.7889		WEIGHT before	6	61.8333	61.25	48.5	75	53	72	19	11.0574
BMI before	2575	126	105	1.92812	0.0538417	1.92813	0.0538398	67	6	0.0535809		BMI before	67	28.6358	27.4811	18.3594	47.8205	23.1481	33.218	10.0698	6.94394		BMI before	6	23.1193	22.5633	18.9453	29.6665	19.4674	25.5102	6.0428	4.38444
BMI after	2599	102	81	2.41014	0.0159468	2.41016	0.015946	67	6	0.0135445		BMI after	67	33.2718	32.9368	23.1405	53.7266	28.5032	37.6493	9.14604	6.3872		BMI after	6	27.2301	26.1277	23.4375	35.5999	24.2748	27.8132	3.5384	4.40836
WEIGHT after	2611	90	69	2.65116	0.00802202	2.65142	0.0080157	67	6	0.0058347		WEIGHT after	67	93.7657	93.7	61	141	77	106	29	19.5854		WEIGHT after	6	72.7833	70.25	60	90	67.7	78.5	10.8	10.3374
Weight now	2520.5	180.5	159.5	0.833508	0.404559	0.833695	0.404454	67	6	0.414055		Weight now	67	3508.66	3500	2570	4520	3230	3740	510	437.572		Weight now	6	3315	3210	2530	3970	3120	3850	730	528.914
Apgar1	2493	208	187	0.281183	0.77857	0.359309	0.719364	67	6	0.791467		Apgar1	67	9.58209	10	6	10	9	10	1	0.819262		Apgar1	6	9.5	10	8	10	9	10	1	0.83666
Apgar3	2506	195	174	0.542282	0.587624	0.791498	0.428654	67	6	0.603176		Apgar3	67	9.76119	10	8	10	10	10	0	0.552941		Apgar3	6	9.66667	10	9	10	9	10	1	0.516398
Apgar5	2521	180	159	0.84355	0.398921	1.41494	0.157087	67	6	0.414055		Apgar5	67	9.86567	10	8	10	10	10	0	0.385161		Apgar5	6	9.66667	10	9	10	9	10	1	0.516398
How many cc's	2529	172	151	1.00423	0.31527	1.11819	0.263487	67	6	0.328765		How many cc's	67	0.671642	1	0	3	0	1	1	0.725886		How many cc's	6	0.333333	0	0	1	0	1	1	0.516398
QUIN_M	2562.5	138.5	117.5	1.67706	0.093532	1.67708	0.093527	67	6	0.0941675		QUIN_M	67	48.8854	45.28	22.43	91.47	38.77	60.3943	21.6243	15.0221		QUIN_M	6	36.2877	40.6636	12.0838	48.1134	33.0455	43.1565	10.1109	12.8226
TRP_M	2415	286	137	-1.28541	0.19865	-1.28541	0.19865	67	6	0.207812		TRP_M	67	5446.46	5254.98	2126.35	9387.39	4523.13	6434.78	1911.65	1440.34		TRP_M	6	5941.82	5529.39	5454.32	7008.88	5478.45	6650.5	1172.05	698.209
KYNA_M	2496	205	184	0.341437	0.732775	0.341445	0.732769	67	6	0.746507		KYNA_M	67	4.26009	4.21	1.7	8.82	3.33	5.09	1.76	1.47234		KYNA_M	6	4.36601	3.76816	3.18878	8.09	3.44388	3.93711	0.493229	1.84416
KYN_M	2478	223	200	-0.0200845	0.983976	-0.0200845	0.983976	67	6	0.992191		KYN_M	67	285.719	254.12	83.08	581.068	211.68	326.51	114.83	113.812		KYN_M	6	280.959	284.615	165.67	391.748	185.973	373.134	187.161	100.948
QUIN_P	2483	218	197	0.0803381	0.935968	0.0803381	0.935968	67	6	0.945374		QUIN_P	67	130.678	125.71	15.397	232.52	110.55	145.54	34.99	32.3255		QUIN_P	6	126.105	128.32	101.34	140.359	121.16	137.13	15.97	14.4619
TRP_P	2522	179	158	0.863635	0.387789	0.863635	0.387789	67	6	0.402765		TRP_P	67	11822.3	11846.3	6405.12	19219.7	10253.3	13154.1	2900.72	2188.88		TRP_P	6	10802.7	10511.1	5528	15792.6	9465.09	13008.2	3543.12	3457.41
KYNA_P	2486	215	194	0.140592	0.888193	0.140593	0.888192	67	6	0.898739		KYNA_P	67	63.427	61.92	20.46	109.71	52.8125	76.5625	23.75	16.1856		KYNA_P	6	62.5648	59.5312	33.59	92.01	49.162	81.5642	32.4022	21.9214
KYN_P	2384	317	106	-1.90803	0.0563881	-1.90803	0.0563881	67	6	0.0563186		KYN_P	67	1010.73	989.52	316.01	1827	914.02	1123.58	209.56	240.4		KYN_P	6	1185.13	1161.8	931.2	1464.22	1059.79	1332	272.21	192.616
Age	2547	154	133	1.36575	0.172019	1.36576	0.172016	67	6	0.179794		Age	67	32.0929	32.8433	21.64	42.089	28.7556	34.7461	5.99042	4.38297		Age	6	29.8846	30.2752	23.091	36.5147	27.8029	31.3484	3.54552	4.40557
